# Supplementary material for: Health-related quality of life and behavior-related lifestyle changes due to the COVID-19 home confinement: Dataset from a Moroccan sample
Source: Data Brief. 2020 Aug 27;32:106239. doi: 10.1016/j.dib.2020.106239 (PMC7449885; doi:10.1016/j.dib.2020.106239)
Supplement: Supplementary file 4 [file mmc4.xlsx]

## Sheet: Questionnaire before
N°	Questions				Reponses
Socio demographic characteristics					choice 1	choice 2	choice 3	choice 4	choice 5
Q1	Sexe				Female	Male
Q2	Age
Q3	Marital status				Single	Married	Separated	Widowed
Q4	Educational status				Illeterate	Primary education	Secondary education	University education
Q5	Profession				Liberal sector	Industrial sector	Public sector	No occupation
Q6	Number of children
Q7	Socio economic level				Low	Intermediate	High
State of health
Q8	Mobility				I have no problems in walking about	I have slight problems in walking about	I have moderate problems in walking about	I have severe problems in walking about	I am unable to walk about
Q9	Self-care				I have no problems washing or dressing myself	I have slight problems washing or dressing myself	I have moderate problems washing or dressing myself	I have severe problems washing or dressing myself	I am unable to wash or dress myself
Q10	Usual Activities				I have no problems doing my usual activities	I have slight problems doing my usual activities	I have moderate problems doing my usual activities	I have severe problems doing my usual activities	I am unable to do my usual activities
Q11	Pain /Discomfort				I have no pain or discomfort	I have slight pain or discomfort	I have moderate pain or discomfort	I have severe pain or discomfort	I have extreme pain or discomfort
Q12	Anxiety / Depression				I am not anxious or depressed	I am slightly anxious or depressed	I am moderately anxious or depressed	I am severely anxious or depressed	I am extremely anxious or depressed
Q13	In order to assess your state of health, (100 is the best health you can imagine and 0 is the worst health you can imagine), please enter a value between 0 and 100 that describes how well you are today .
Q14	Presence of disease				Yes	No

## Sheet: Data before
N° participant	Q1	Q2	Q3	Q4	Q5	Q6	Q7	Q8	Q9	Q10	Q11	Q12	Q13	Q14
1	Female	45	Married	University education	Liberal sector	1	Intermediate	1	1	1	1	2	70	No
2	Female	33	Single	Primary education	No occupation	3	Intermediate	2	1	1	1	2	100	No
3	Female	31	Married	University education	Public sector	0	Intermediate	2	2	1	2	2	70	No
4	Female	65	Married	Illeterate	No occupation	2	Intermediate	1	1	1	1	1	80	Yes
5	Male	59	Single	Primary education	Industrial sector	4	Intermediate	2	2	1	2	1	75	No
6	Male	30	Married	University education	Public sector	0	Intermediate	3	2	1	2	1	70	No
7	Male	33	Married	Secondary education	Liberal sector	1	Intermediate	1	1	1	2	1	65	No
8	Male	32	Widowed	Secondary education	Liberal sector	0	Intermediate	1	1	1	1	2	65	No
9	Female	44	Married	Illeterate	Industrial sector	4	Low	1	1	1	1	1	100	No
10	Female	52	Married	Secondary education	No occupation	4	Intermediate	2	2	1	1	2	80	No
11	Male	61	Single	University education	Liberal sector	2	Intermediate	3	2	2	1	1	90	No
12	Male	28	Married	University education	Public sector	0	Intermediate	1	1	1	1	2	80	No
13	Female	46	Married	Primary education	No occupation	4	Low	1	1	1	1	1	100	Yes
14	Male	38	Married	Secondary education	Liberal sector	3	Intermediate	2	1	1	1	1	80	No
15	Male	50	Divorced	University education	Public sector	4	Intermediate	1	1	1	1	2	80	No
16	Male	38	Married	Secondary education	Industrial sector	1	Intermediate	1	1	1	1	1	80	No
17	Female	65	Single	Illeterate	No occupation	5	Intermediate	1	1	1	2	2	90	Yes
18	Male	34	Single	Secondary education	Liberal sector	0	Low	1	1	1	1	1	100	No
19	Male	30	Single	Primary education	Liberal sector	0	Intermediate	1	1	1	1	1	95	No
20	Male	32	Single	University education	Public sector	0	Intermediate	2	1	1	1	2	100	No
21	Female	42	Married	Secondary education	No occupation	0	Intermediate	1	1	1	1	2	80	Yes
22	Female	60	Married	Illeterate	No occupation	6	Intermediate	2	1	1	1	1	90	Yes
23	Female	40	Married	Illeterate	No occupation	1	Low	1	1	1	1	1	80	No
24	Male	52	Married	Primary education	Industrial sector	5	Intermediate	1	1	1	1	1	80	No
25	Female	46	Single	Secondary education	No occupation	3	Intermediate	1	1	1	1	2	80	No
26	Male	28	Married	University education	Public sector	0	Intermediate	2	1	2	2	1	80	No
27	Female	55	Single	Illeterate	No occupation	4	Intermediate	2	2	1	2	1	70	No
28	Female	32	Married	Primary education	No occupation	0	Intermediate	1	1	1	1	1	100	No
29	Female	50	Married	Illeterate	No occupation	4	Intermediate	2	1	1	1	2	90	No
30	Female	48	Married	Primary education	No occupation	3	Intermediate	1	1	1	1	2	95	No
31	Female	34	Single	University education	Public sector	2	Intermediate	1	1	1	1	1	100	No
32	Male	38	Married	University education	Public sector	0	Intermediate	1	1	1	1	1	90	No
33	Female	45	Divorced	Secondary education	No occupation	2	Intermediate	3	3	3	1	1	70	No
34	Female	46	Married	Illeterate	Industrial sector	2	Intermediate	2	1	1	1	1	80	No
35	Female	59	Married	Illeterate	No occupation	5	Intermediate	1	1	1	1	2	95	No
36	Male	56	Married	Secondary education	No occupation	4	Intermediate	3	1	2	2	2	100	No
37	Female	39	Married	Secondary education	No occupation	2	Intermediate	3	2	2	2	1	70	No
38	Male	42	Married	Secondary education	Liberal sector	4	Intermediate	1	1	1	1	2	100	No
39	Male	61	Married	Illeterate	No occupation	5	Low	2	1	2	2	1	90	No
40	Male	32	Married	Secondary education	Liberal sector	3	Intermediate	1	1	1	1	2	90	No
41	Male	56	Married	Secondary education	Liberal sector	3	Intermediate	2	1	1	2	1	100	No
42	Female	46	Single	Secondary education	No occupation	4	Intermediate	3	2	2	2	1	70	No
43	Male	29	Married	University education	Public sector	0	Intermediate	1	1	1	2	1	70	No
44	Female	42	Married	Secondary education	No occupation	3	Intermediate	1	1	1	1	2	85	No
45	Female	36	Married	Secondary education	No occupation	0	Intermediate	1	1	1	1	1	95	No
46	Male	56	Single	Secondary education	Liberal sector	4	Intermediate	1	1	1	1	1	80	No
47	Male	28	Married	University education	Liberal sector	0	Intermediate	1	1	1	1	2	90	No
48	Female	39	Married	Primary education	No occupation	3	Low	1	1	1	1	1	95	Yes
49	Female	48	Single	Primary education	Liberal sector	5	Intermediate	3	2	2	1	2	80	No
50	Female	22	Married	Secondary education	No occupation	0	Intermediate	1	1	1	1	1	100	No
51	Female	28	Married	Secondary education	Industrial sector	1	Intermediate	3	3	2	1	2	100	No
52	Male	65	Married	Illeterate	No occupation	3	Low	1	1	1	1	2	75	Yes
53	Female	44	Married	Illeterate	No occupation	5	Low	1	1	1	1	1	85	No
54	Female	32	Married	Primary education	No occupation	2	Intermediate	1	1	1	1	1	80	No
55	Female	54	Married	Primary education	No occupation	4	Intermediate	1	1	1	1	1	95	Yes
56	Female	38	Married	University education	Public sector	0	Intermediate	2	1	1	1	2	100	No
57	Male	40	Married	University education	Public sector	4	Intermediate	2	2	2	2	1	90	No
58	Female	38	Married	University education	Public sector	3	Intermediate	1	2	1	1	1	70	No
59	Female	80	Married	Illeterate	No occupation	7	Intermediate	1	1	1	1	1	100	Yes
60	Female	70	Married	Illeterate	No occupation	5	Intermediate	1	1	1	2	1	75	Yes
61	Male	61	Married	Illeterate	No occupation	8	Intermediate	1	2	1	1	1	85	Yes
62	Male	41	Married	Illeterate	Liberal sector	3	Low	2	1	1	1	1	100	No
63	Male	47	Married	Primary education	Liberal sector	4	Intermediate	1	1	1	1	1	100	No
64	Female	36	Married	Illeterate	No occupation	3	Intermediate	3	2	2	1	1	90	No
65	Female	48	Married	Primary education	No occupation	4	Low	1	1	1	1	1	100	No
66	Male	75	Widowed	Illeterate	No occupation	4	Low	1	1	1	1	1	100	Yes
67	Female	80	Single	Illeterate	No occupation	5	Low	2	2	2	1	3	70	Yes
68	Male	22	Divorced	Secondary education	No occupation	0	Low	1	1	2	1	1	80	No
69	Female	41	Married	Primary education	Liberal sector	2	Low	3	1	1	1	1	80	No
70	Female	32	Married	University education	Public sector	2	Intermediate	1	1	1	1	1	85	No
71	Male	50	Married	Secondary education	Liberal sector	4	Intermediate	1	2	1	1	1	85	No
72	Female	49	Single	Secondary education	No occupation	3	Intermediate	2	1	1	3	2	80	No
73	Male	34	Married	Secondary education	Industrial sector	0	Low	3	1	2	4	2	70	No
74	Female	41	Married	University education	Public sector	3	Intermediate	1	1	1	1	1	90	No
75	Female	55	Single	Illeterate	No occupation	4	Intermediate	2	1	1	1	1	75	No
76	Male	29	Married	Secondary education	Liberal sector	0	Intermediate	1	1	1	1	1	100	No
77	Male	53	Married	Secondary education	No occupation	3	Intermediate	1	1	1	1	2	80	No
78	Male	41	Single	University education	Public sector	4	Intermediate	1	1	1	2	1	90	No
79	Male	29	Single	University education	Public sector	0	Intermediate	1	1	1	1	2	100	No
80	Male	32	Married	University education	Industrial sector	0	Intermediate	1	1	1	1	1	95	No
81	Female	48	Married	University education	Public sector	3	Intermediate	1	1	1	1	1	90	No
82	Male	31	Married	University education	Public sector	0	Intermediate	1	1	1	1	1	100	No
83	Female	49	Married	Secondary education	No occupation	2	Intermediate	1	1	1	1	1	100	No
84	Male	35	Married	University education	Public sector	1	Intermediate	1	1	1	2	1	100	No
85	Male	51	Married	Illeterate	Liberal sector	4	Intermediate	1	1	1	1	4	85	No
86	Female	48	Married	Illeterate	No occupation	3	Intermediate	1	1	1	1	1	85	No
87	Male	38	Married	Secondary education	Liberal sector	3	Low	1	1	1	1	1	95	No
88	Male	53	Married	Illeterate	No occupation	5	Intermediate	1	1	1	2	1	100	No
89	Female	26	Married	Secondary education	No occupation	2	Intermediate	1	1	1	1	1	80	No
90	Male	43	Married	University education	Public sector	2	Intermediate	1	1	1	2	3	75	No
91	Female	56	Married	Secondary education	No occupation	4	Intermediate	1	1	1	1	1	80	No
92	Male	61	Single	Illeterate	No occupation	4	Intermediate	1	1	1	1	1	99	No
93	Female	29	Married	University education	Public sector	0	Intermediate	1	1	1	1	1	100	No
94	Female	42	Married	Secondary education	No occupation	3	Intermediate	1	1	1	1	1	90	No
95	Female	34	Single	University education	Public sector	2	Intermediate	1	1	1	1	1	80	No
96	Male	26	Married	University education	Public sector	0	Intermediate	1	1	3	2	1	95	No
97	Male	39	Married	University education	Public sector	2	Intermediate	1	1	1	1	1	90	No
98	Female	58	Married	Secondary education	No occupation	4	Intermediate	1	1	1	1	1	85	No
99	Female	62	Married	Illeterate	No occupation	4	Intermediate	1	1	1	1	1	90	No
100	Female	34	Single	Secondary education	No occupation	1	Intermediate	1	1	1	1	1	90	No
101	Female	36	Married	Illeterate	No occupation	0	Intermediate	1	1	1	1	2	85	No
102	Male	53	Married	Illeterate	No occupation	6	Intermediate	1	1	1	1	1	85	No
103	Male	60	Married	Illeterate	Liberal sector	4	Intermediate	1	1	1	2	2	75	No
104	Male	31	Married	University education	Public sector	1	Intermediate	1	1	1	1	1	80	No
105	Male	59	Married	Illeterate	No occupation	2	Intermediate	1	1	1	1	1	90	No
106	Female	23	Divorced	Secondary education	No occupation	1	Intermediate	1	1	2	1	2	75	No
107	Female	41	Married	Primary education	Liberal sector	2	Low	1	1	1	1	1	100	Yes
108	Male	30	Single	University education	Public sector	1	Intermediate	1	1	1	1	1	90	No
109	Male	32	Married	University education	No occupation	0	Intermediate	1	1	1	1	2	90	No
110	Female	40	Married	University education	Public sector	2	Intermediate	1	1	2	1	2	95	No
111	Female	54	Single	Primary education	No occupation	4	Intermediate	1	1	1	1	2	75	No
112	Female	32	Married	University education	Public sector	0	Intermediate	1	1	1	1	1	80	No
113	Male	41	Single	University education	Public sector	3	Intermediate	1	1	2	2	1	80	No
114	Male	46	Married	University education	Public sector	0	Intermediate	2	1	2	1	2	100	No
115	Male	44	Married	University education	Public sector	2	Intermediate	1	1	1	1	1	95	No
116	Male	54	Married	University education	Public sector	3	Intermediate	1	1	1	2	1	85	No
117	Female	29	Married	University education	Public sector	0	Intermediate	1	1	1	2	1	98	No
118	Female	54	Married	Illeterate	No occupation	3	Intermediate	1	1	1	1	2	95	No
119	Female	49	Married	Illeterate	No occupation	3	Low	1	1	1	1	1	80	No
120	Female	44	Widowed	Illeterate	No occupation	6	Low	1	1	1	1	2	99	Yes
121	Female	66	Married	Illeterate	No occupation	0	Low	1	1	1	2	2	100	No
122	Female	57	Married	Illeterate	No occupation	2	Intermediate	1	1	1	1	1	98	No
123	Male	48	Married	Illeterate	No occupation	5	Intermediate	2	1	2	1	1	70	No
124	Male	64	Married	Illeterate	No occupation	6	Low	1	1	1	1	1	80	No
125	Female	71	Married	Illeterate	No occupation	7	Intermediate	1	1	1	1	1	90	Yes
126	Female	60	Single	Illeterate	No occupation	6	Intermediate	2	1	1	2	1	100	Yes
127	Male	29	Married	University education	Public sector	0	Intermediate	1	1	1	1	1	70	No
128	Female	66	Married	Illeterate	No occupation	5	Intermediate	1	1	1	1	1	100	No
129	Female	58	Married	Illeterate	No occupation	2	Intermediate	3	2	2	1	1	75	No
130	Female	62	Widowed	Illeterate	No occupation	6	Low	1	1	1	1	1	100	No
131	Female	60	Married	Illeterate	No occupation	6	Intermediate	1	2	1	1	1	99	No
132	Male	52	Single	Primary education	Industrial sector	5	Intermediate	1	1	1	1	1	95	No
133	Female	32	Married	University education	Public sector	0	Intermediate	1	1	1	1	1	100	No
134	Female	40	Single	Primary education	No occupation	1	Intermediate	1	1	1	1	1	100	No
135	Female	29	Married	University education	No occupation	0	Intermediate	1	1	1	3	1	95	No
136	Male	30	Single	University education	Public sector	1	Intermediate	1	1	1	1	1	100	No
137	Female	23	Married	University education	Industrial sector	0	Intermediate	1	1	1	3	1	80	No
138	Male	26	Married	University education	Public sector	0	Intermediate	1	1	1	2	1	100	No
139	Male	36	Married	University education	Industrial sector	2	Intermediate	1	1	1	1	1	95	No
140	Male	29	Married	University education	Public sector	0	Intermediate	1	1	1	1	1	100	No
141	Male	51	Single	Illeterate	Liberal sector	3	Intermediate	2	1	2	2	1	100	No
142	Male	25	Married	Secondary education	Liberal sector	0	Low	1	1	1	2	1	100	No
143	Male	58	Married	Illeterate	No occupation	4	Low	1	1	1	1	1	80	No
144	Female	43	Married	Illeterate	No occupation	5	Intermediate	1	1	1	1	1	85	No
145	Female	33	Married	Illeterate	No occupation	3	Low	1	1	1	1	1	80	No
146	Female	28	Single	University education	Public sector	1	Intermediate	1	1	1	1	1	100	No
147	Male	23	Married	University education	Industrial sector	0	Intermediate	1	1	1	1	1	100	No
148	Female	37	Married	University education	Public sector	2	Intermediate	1	1	2	1	5	70	No
149	Female	35	Married	University education	Public sector	1	Intermediate	1	1	1	1	1	95	No
150	Male	49	Married	University education	Industrial sector	3	Intermediate	1	1	2	1	2	95	No
151	Female	52	Single	Illeterate	No occupation	3	Intermediate	1	1	2	1	1	95	No
152	Female	23	Married	University education	Industrial sector	0	Intermediate	2	2	2	2	1	90	No
153	Female	58	Married	Illeterate	No occupation	3	Intermediate	1	1	1	1	1	100	No
154	Female	60	Married	Illeterate	No occupation	3	Intermediate	1	1	1	1	1	70	No
155	Female	35	Single	University education	Public sector	0	Intermediate	1	1	1	1	1	80	No
156	Female	25	Married	University education	Public sector	0	Intermediate	1	1	1	1	1	100	No
157	Female	34	Married	University education	Industrial sector	3	Intermediate	1	1	1	1	2	96	No
158	Female	58	Married	Illeterate	No occupation	3	Intermediate	1	1	1	1	2	90	No
159	Female	50	Married	Illeterate	No occupation	4	Intermediate	1	1	1	1	2	80	No
160	Male	26	Married	Secondary education	Liberal sector	1	Intermediate	1	1	1	1	1	95	No
161	Female	34	Married	Illeterate	No occupation	3	Intermediate	1	1	1	1	2	90	No
162	Female	52	Single	Illeterate	No occupation	4	Intermediate	1	1	1	1	2	100	No
163	Female	32	Single	University education	Public sector	0	Intermediate	1	1	1	1	1	85	No
164	Female	28	Married	University education	Industrial sector	0	Intermediate	1	1	1	1	1	100	No
165	Female	41	Married	Secondary education	Liberal sector	3	Intermediate	1	1	1	1	1	80	No
166	Male	31	Single	University education	Public sector	1	Intermediate	1	2	1	1	2	80	No
167	Male	25	Married	University education	Public sector	0	Intermediate	1	2	1	1	2	100	No
168	Female	48	Widowed	Illeterate	No occupation	3	Intermediate	1	1	1	1	1	100	No
169	Female	81	Married	Illeterate	No occupation	5	Intermediate	3	3	2	1	1	65	Yes
170	Female	36	Married	Secondary education	No occupation	2	Intermediate	1	1	1	2	1	80	No
171	Female	45	Married	Primary education	No occupation	3	Intermediate	1	1	1	1	1	100	No
172	Female	37	Single	University education	Public sector	2	Intermediate	2	1	3	1	2	65	No
173	Female	26	Divorced	University education	Industrial sector	0	Intermediate	1	1	1	1	2	80	No
174	Female	29	Married	University education	Industrial sector	0	Intermediate	1	1	1	1	1	90	No
175	Female	40	Married	Secondary education	No occupation	4	Intermediate	1	1	2	1	2	90	No
176	Female	60	Divorced	Illeterate	No occupation	4	Intermediate	2	1	1	2	1	70	No
177	Female	50	Married	Secondary education	No occupation	1	Intermediate	1	1	1	1	2	100	No
178	Male	68	Married	Illeterate	No occupation	5	Intermediate	1	1	1	1	1	80	No
179	Male	28	Married	Secondary education	Liberal sector	2	Intermediate	1	1	1	2	1	100	No
180	Female	48	Married	Illeterate	No occupation	4	Intermediate	1	1	1	1	1	90	No
181	Female	32	Single	University education	Public sector	2	Intermediate	1	1	1	2	1	100	No
182	Female	26	Single	University education	Industrial sector	0	Intermediate	1	1	1	1	1	90	No
183	Female	23	Married	University education	Industrial sector	0	Intermediate	1	1	1	1	1	80	No
184	Female	51	Married	Illeterate	No occupation	4	Intermediate	1	1	1	1	1	96	No
185	Female	52	Married	Illeterate	No occupation	4	Intermediate	1	1	1	2	2	77	No
186	Female	26	Widowed	University education	Public sector	1	Intermediate	2	1	1	1	1	100	No
187	Female	73	Married	Illeterate	No occupation	4	Intermediate	1	1	1	1	1	99	No
188	Female	62	Married	Illeterate	No occupation	4	Intermediate	1	1	1	2	2	90	No
189	Female	39	Married	Primary education	No occupation	3	Intermediate	1	1	1	1	2	75	No
190	Female	58	Single	Illeterate	No occupation	5	Intermediate	1	1	1	1	2	80	No
191	Female	30	Widowed	University education	Public sector	0	Intermediate	1	1	1	2	1	80	No
192	Female	80	Married	Illeterate	No occupation	5	Intermediate	1	1	1	1	2	90	Yes
193	Female	56	Married	Illeterate	No occupation	3	Intermediate	1	1	1	1	1	90	No
194	Male	60	Married	Illeterate	No occupation	5	Intermediate	1	1	1	1	1	99	No
195	Female	55	Divorced	Illeterate	No occupation	4	Intermediate	1	1	1	1	1	80	No
196	Female	48	Single	Primary education	Industrial sector	1	Intermediate	1	1	1	2	1	75	No
197	Female	26	Married	University education	Public sector	0	Intermediate	1	1	1	1	1	90	No
198	Female	36	Single	University education	Liberal sector	2	Intermediate	1	1	1	1	1	100	No
199	Female	28	Divorced	University education	Public sector	0	Intermediate	1	1	1	1	2	78	No
200	Female	34	Married	Secondary education	Industrial sector	2	Intermediate	4	1	3	2	2	99	No
201	Female	60	Single	Illeterate	No occupation	4	Intermediate	1	1	1	1	2	80	No
202	Female	23	Widowed	University education	Industrial sector	0	Intermediate	1	1	1	2	2	80	No
203	Female	75	Married	Illeterate	No occupation	4	Intermediate	1	1	1	2	1	100	No
204	Female	31	Married	Primary education	No occupation	3	Intermediate	1	1	1	1	2	90	No
205	Male	28	Married	Secondary education	Liberal sector	3	Intermediate	1	1	1	2	2	80	No
206	Female	37	Married	University education	Public sector	0	Intermediate	1	1	1	1	1	90	No
207	Female	42	Married	Illeterate	No occupation	3	Intermediate	1	1	1	1	2	70	No
208	Female	49	Widowed	Illeterate	No occupation	4	Intermediate	1	1	1	1	2	100	No
209	Male	68	Divorced	Illeterate	No occupation	3	Intermediate	4	1	1	1	2	90	No
210	Female	46	Single	Secondary education	Industrial sector	1	Intermediate	2	1	2	2	1	85	No
211	Female	32	Married	University education	Public sector	0	Intermediate	1	1	1	2	1	75	No
212	Female	34	Single	Illeterate	No occupation	3	Intermediate	1	1	1	2	2	85	No
213	Female	26	Divorced	University education	Public sector	0	Intermediate	1	1	2	2	2	80	No
214	Female	58	Married	Secondary education	No occupation	2	Intermediate	1	1	1	1	2	90	No
215	Female	30	Widowed	Illeterate	No occupation	3	Intermediate	2	1	1	1	2	80	No
216	Female	70	Married	Illeterate	No occupation	5	Intermediate	1	1	1	1	2	70	No
217	Female	50	Single	Illeterate	No occupation	4	Intermediate	1	1	1	1	2	100	No
218	Male	24	Married	University education	Public sector	0	Intermediate	1	1	1	1	1	100	No
219	Female	56	Divorced	Primary education	No occupation	4	Intermediate	1	1	1	1	1	80	No
220	Female	40	Married	University education	Public sector	1	Intermediate	1	2	1	1	1	80	No
221	Female	58	Married	Primary education	No occupation	3	Intermediate	1	1	1	1	2	99	No
222	Female	31	Married	University education	Public sector	2	Intermediate	1	2	1	1	1	85	No
223	Female	38	Widowed	University education	No occupation	2	Intermediate	1	1	1	1	2	90	No
224	Female	74	Widowed	Illeterate	No occupation	4	Intermediate	1	1	1	1	1	95	No
225	Female	70	Single	Illeterate	No occupation	5	Intermediate	1	1	2	2	2	90	No
226	Female	33	Single	University education	Public sector	0	Intermediate	1	3	1	2	2	70	No
227	Male	44	Married	University education	Public sector	0	Intermediate	1	1	1	1	2	100	No
228	Male	57	Single	University education	Public sector	1	Intermediate	1	1	1	2	1	99	No
229	Male	24	Single	University education	Public sector	0	Intermediate	1	1	1	2	1	90	No
230	Female	25	Single	University education	No occupation	0	Intermediate	1	1	1	1	2	95	No
231	Female	23	Divorced	University education	No occupation	0	Intermediate	1	1	1	1	2	85	No
232	Female	38	Married	University education	Public sector	2	Intermediate	1	1	1	1	1	99	No
233	Male	59	Married	University education	Public sector	1	Intermediate	1	1	1	2	2	100	No
234	Male	45	Single	University education	Public sector	4	Intermediate	1	1	2	1	2	80	No
235	Female	25	Married	University education	Industrial sector	0	Intermediate	1	1	1	1	1	100	No
236	Male	42	Single	University education	Industrial sector	2	Intermediate	4	1	2	1	2	98	No
237	Female	29	Single	University education	No occupation	0	Intermediate	1	1	1	1	1	85	No
238	Female	23	Married	University education	Public sector	0	Intermediate	1	1	1	2	1	100	No
239	Female	51	Single	University education	Public sector	3	Intermediate	1	1	1	1	1	100	No
240	Male	26	Married	Secondary education	No occupation	0	Intermediate	2	1	2	2	1	80	No
241	Female	38	Divorced	University education	Public sector	1	Intermediate	1	1	1	1	1	80	No
242	Female	40	Single	University education	Industrial sector	1	Intermediate	1	1	1	2	1	90	No
243	Female	27	Married	University education	Public sector	0	Intermediate	1	1	1	1	2	80	No
244	Male	52	Single	University education	Public sector	3	Intermediate	2	1	1	2	1	90	No
245	Female	23	Single	University education	Public sector	0	Intermediate	1	1	1	1	1	90	No
246	Male	29	Divorced	University education	Industrial sector	0	Intermediate	1	1	1	1	2	95	No
247	Female	34	Married	University education	Industrial sector	0	Intermediate	1	1	1	2	2	75	No
248	Female	32	Single	University education	Public sector	0	Intermediate	1	2	1	1	1	70	No
249	Female	24	Married	University education	No occupation	0	Intermediate	1	1	1	2	2	70	No
250	Male	41	Married	University education	Liberal sector	2	Intermediate	1	1	1	1	2	85	No
251	Male	42	Single	University education	Public sector	3	Intermediate	1	1	1	1	1	100	No
252	Female	23	Single	University education	No occupation	0	Intermediate	1	1	1	1	1	97	No
253	Female	23	Single	University education	Public sector	0	Intermediate	1	1	1	1	1	100	No
254	Male	32	Divorced	University education	Industrial sector	0	Intermediate	1	1	1	1	1	100	No
255	Female	34	Single	University education	Public sector	1	Intermediate	1	1	1	1	1	100	No
256	Female	23	Single	University education	Public sector	0	Intermediate	1	1	2	1	1	95	No
257	Female	27	Single	University education	Public sector	0	Intermediate	1	1	1	2	2	100	No
258	Male	23	Single	Secondary education	Public sector	0	Intermediate	2	1	2	1	1	90	No
259	Female	27	Married	University education	Public sector	0	Intermediate	1	1	1	1	1	95	No
260	Female	33	Single	University education	Industrial sector	1	Intermediate	1	1	1	1	2	70	No
261	Female	27	Single	University education	No occupation	0	Intermediate	1	1	1	2	1	90	No
262	Female	23	Single	University education	Public sector	0	Intermediate	1	1	1	1	1	90	No
263	Male	26	Married	University education	Industrial sector	0	Intermediate	1	1	1	1	2	95	No
264	Male	38	Single	University education	Public sector	2	Intermediate	1	1	1	1	1	95	No
265	Female	27	Married	University education	Public sector	0	Intermediate	1	1	1	2	1	80	No
266	Female	47	Single	University education	Public sector	3	Intermediate	1	1	1	1	2	80	No
267	Male	26	Single	University education	Industrial sector	0	Intermediate	1	1	1	2	1	99	No
268	Female	34	Single	University education	Public sector	0	Intermediate	1	1	1	2	1	80	No
269	Female	27	Single	University education	Public sector	0	Intermediate	2	1	2	1	1	87	No
270	Female	27	Married	University education	No occupation	0	Intermediate	1	1	1	1	1	100	No
271	Male	34	Married	University education	Public sector	2	Intermediate	1	1	1	1	1	100	No
272	Male	46	Married	University education	Public sector	3	Intermediate	1	1	1	1	1	100	No
273	Male	43	Single	University education	Public sector	3	Intermediate	1	1	1	1	1	95	No
274	Female	27	Single	University education	No occupation	0	Intermediate	1	1	1	1	1	95	No
275	Male	26	Single	University education	Public sector	0	Intermediate	1	1	1	2	1	90	No
276	Male	27	Married	University education	No occupation	0	Intermediate	1	1	1	1	1	80	No
277	Female	44	Married	University education	Public sector	2	Intermediate	1	1	1	1	1	80	No
278	Male	51	Single	University education	Public sector	4	Intermediate	1	1	1	1	1	99	No
279	Male	32	Single	University education	No occupation	0	Intermediate	1	1	1	1	1	80	No
280	Female	29	Single	University education	No occupation	0	Intermediate	1	1	1	2	1	100	No
281	Female	27	Single	University education	Public sector	0	Intermediate	1	1	1	1	5	70	No
282	Male	26	Married	University education	Public sector	0	Intermediate	1	1	1	1	1	95	No
283	Female	45	Single	University education	Industrial sector	2	Intermediate	1	1	1	1	1	100	No
284	Female	26	Married	University education	No occupation	0	Intermediate	1	1	1	1	1	90	No
285	Male	52	Married	University education	Public sector	4	Intermediate	1	1	1	1	2	90	No
286	Male	52	Single	University education	Public sector	4	Intermediate	1	1	1	1	2	99	No
287	Male	28	Single	University education	Liberal sector	0	Intermediate	1	1	1	1	2	80	No
288	Male	27	Married	University education	Public sector	0	Intermediate	1	1	1	1	1	90	No
289	Female	30	Married	University education	Industrial sector	0	Intermediate	1	1	1	1	2	100	No
290	Female	59	Single	University education	Public sector	3	Intermediate	1	1	1	1	2	99	No
291	Female	27	Married	University education	Public sector	0	Intermediate	1	1	1	1	1	80	No
292	Male	42	Married	University education	Public sector	2	Intermediate	1	1	1	1	2	65	No
293	Male	54	Single	University education	Public sector	2	Intermediate	1	1	1	2	2	80	No
294	Female	40	Married	University education	Public sector	0	Intermediate	1	1	1	1	1	90	No
295	Female	46	Married	University education	Industrial sector	2	Intermediate	1	1	1	1	2	80	No
296	Male	47	Single	University education	Public sector	3	Intermediate	1	1	1	1	1	100	No
297	Female	27	Single	University education	Public sector	0	Intermediate	1	1	1	1	1	80	No
298	Female	25	Married	University education	Public sector	0	Intermediate	1	1	1	2	2	80	No
299	Male	26	Married	University education	Public sector	0	Intermediate	1	1	1	2	2	90	No
300	Female	53	Married	University education	Public sector	3	Intermediate	1	1	1	1	2	80	No
301	Male	46	Married	Secondary education	Liberal sector	3	Intermediate	1	1	1	1	1	100	No
302	Female	52	Divorced	University education	Public sector	2	Intermediate	1	1	1	1	1	95	No
303	Female	39	Married	University education	Public sector	1	Intermediate	1	1	1	2	3	75	No
304	Male	44	Married	University education	Public sector	1	Intermediate	1	1	1	2	1	80	No
305	Female	52	Married	University education	Industrial sector	0	Intermediate	1	1	1	1	2	80	No
306	Male	41	Married	University education	Public sector	1	Intermediate	1	1	1	1	1	100	No
307	Female	52	Married	University education	Public sector	2	Intermediate	1	1	1	2	4	70	No
308	Female	43	Married	University education	Public sector	4	Intermediate	3	1	1	1	1	100	No
309	Female	37	Married	University education	Public sector	3	Intermediate	1	1	1	1	1	100	No
310	Female	35	Married	University education	Public sector	2	Intermediate	1	1	1	1	1	90	No
311	Female	37	Married	University education	No occupation	4	Intermediate	1	1	1	2	4	75	No
312	Female	40	Married	University education	Industrial sector	2	Intermediate	1	2	2	1	1	99	No
313	Male	46	Married	University education	Liberal sector	4	Intermediate	1	1	1	1	2	90	No
314	Female	39	Single	University education	Public sector	2	Intermediate	1	1	1	1	1	100	No
315	Female	26	Married	University education	Industrial sector	0	Intermediate	2	2	1	1	1	90	No
316	Male	60	Married	University education	Public sector	2	Intermediate	1	1	1	2	2	80	No
317	Female	39	Single	University education	Liberal sector	2	Intermediate	1	1	1	1	1	100	No
318	Female	25	Divorced	University education	Industrial sector	0	Intermediate	1	1	1	1	1	95	No
319	Female	24	Single	University education	Public sector	0	Intermediate	1	1	1	1	1	85	No
320	Female	25	Married	University education	Industrial sector	0	Intermediate	1	1	1	1	1	90	No
321	Male	64	Married	University education	Public sector	4	Intermediate	1	1	2	2	1	80	No
322	Male	43	Married	University education	Industrial sector	3	Intermediate	2	1	1	1	1	70	No
323	Female	52	Married	University education	No occupation	3	Intermediate	2	2	1	1	1	100	No
324	Male	55	Single	University education	Public sector	3	Intermediate	2	1	2	2	2	100	No
325	Female	23	Married	University education	Public sector	0	Intermediate	1	1	1	1	1	99	No
326	Male	53	Single	University education	Liberal sector	3	Intermediate	3	1	1	2	1	100	No
327	Female	54	Single	University education	Public sector	0	Intermediate	2	1	1	1	2	75	No
328	Female	25	Married	University education	No occupation	0	Intermediate	1	1	1	1	2	80	No
329	Female	27	Married	University education	Industrial sector	1	Intermediate	1	1	1	1	1	100	No
330	Female	35	Divorced	University education	Public sector	2	Intermediate	1	1	1	1	2	70	No
331	Female	27	Married	University education	Industrial sector	0	Intermediate	1	1	1	1	1	100	No
332	Female	36	Married	University education	Public sector	2	Intermediate	1	1	1	2	2	100	No
333	Male	51	Single	University education	Public sector	3	Intermediate	1	1	1	1	1	95	No
334	Female	33	Married	University education	Industrial sector	0	Intermediate	1	1	1	2	2	80	No
335	Female	32	Married	University education	Public sector	1	Intermediate	1	1	1	1	1	95	No
336	Female	49	Single	University education	Industrial sector	3	Intermediate	1	1	1	1	2	95	No
337	Female	28	Single	University education	Industrial sector	0	Intermediate	1	1	1	2	2	90	No
338	Female	25	Married	University education	No occupation	0	Intermediate	1	1	1	1	2	75	No
339	Male	52	Single	University education	Public sector	5	Intermediate	1	1	1	1	1	85	No
340	Female	29	Married	University education	Public sector	0	Intermediate	1	1	1	1	1	80	No
341	Female	26	Single	University education	No occupation	2	Intermediate	1	1	1	1	1	90	No
342	Female	28	Married	University education	Industrial sector	0	Intermediate	1	1	1	2	2	95	No
343	Male	52	Married	University education	Public sector	3	Intermediate	1	1	1	2	1	70	No
344	Female	38	Married	University education	Public sector	3	Intermediate	2	1	2	1	2	100	No
345	Female	26	Single	Secondary education	No occupation	1	Intermediate	1	1	1	1	1	100	No
346	Female	23	Married	University education	Public sector	0	Intermediate	1	1	2	1	2	99	No
347	Male	66	Married	University education	Liberal sector	3	Intermediate	1	1	1	1	1	95	No
348	Female	24	Married	University education	Public sector	1	Intermediate	1	1	1	1	1	100	No
349	Female	31	Married	University education	No occupation	1	Intermediate	1	1	1	2	1	80	No
350	Male	35	Married	University education	Public sector	2	Intermediate	1	1	1	1	1	80	No
351	Female	42	Married	University education	Industrial sector	3	Intermediate	1	1	1	1	2	80	No
352	Female	27	Married	University education	No occupation	1	Intermediate	2	2	2	1	1	80	No
353	Female	28	Married	University education	Public sector	0	Intermediate	1	1	1	1	1	90	No
354	Female	25	Married	University education	No occupation	0	Intermediate	1	1	1	1	2	100	No
355	Female	29	Widowed	University education	Public sector	1	Intermediate	1	1	1	1	1	95	No
356	Female	38	Married	University education	Industrial sector	0	Intermediate	1	1	1	1	1	85	No
357	Female	40	Married	University education	No occupation	2	Intermediate	1	1	1	1	1	100	No
358	Female	35	Married	University education	Public sector	0	Intermediate	1	1	2	4	2	100	No
359	Female	54	Single	University education	Public sector	0	Intermediate	1	1	1	2	1	100	No
360	Female	35	Single	University education	No occupation	0	Intermediate	1	1	1	2	2	80	No
361	Female	29	Divorced	University education	Industrial sector	0	Intermediate	1	1	1	1	2	80	No
362	Female	25	Married	University education	No occupation	0	Intermediate	2	1	1	2	2	65	No
363	Female	38	Single	University education	Public sector	1	Intermediate	1	1	1	1	2	90	No
364	Female	24	Single	University education	Public sector	0	Intermediate	1	1	1	1	2	90	No
365	Female	24	Single	University education	No occupation	0	Intermediate	1	1	1	1	1	90	No
366	Female	27	Single	University education	No occupation	0	Intermediate	1	1	1	1	2	99	No
367	Female	28	Single	University education	Industrial sector	0	Intermediate	1	1	1	1	1	90	No
368	Female	24	Married	University education	Public sector	0	Intermediate	1	1	1	1	1	100	No
369	Female	31	Single	Secondary education	No occupation	2	Intermediate	1	1	1	1	2	80	No
370	Female	23	Married	University education	Public sector	0	Intermediate	3	1	1	1	1	100	No
371	Female	34	Single	University education	Public sector	2	Intermediate	1	1	1	1	2	60	No
372	Female	24	Single	University education	Liberal sector	0	Intermediate	1	1	1	1	1	90	No
373	Female	25	Single	University education	No occupation	0	Intermediate	1	1	1	1	1	90	No
374	Female	30	Married	University education	Public sector	0	Intermediate	1	1	2	2	2	100	No
375	Male	45	Married	University education	Public sector	2	Intermediate	2	1	1	2	2	100	No
376	Female	32	Married	University education	Industrial sector	1	Intermediate	1	1	1	2	2	100	No
377	Female	26	Married	University education	Industrial sector	1	Intermediate	1	1	1	1	2	70	No
378	Female	31	Married	University education	No occupation	1	Intermediate	1	1	1	2	2	90	No
379	Female	24	Single	University education	No occupation	0	Intermediate	1	1	1	1	1	100	No
380	Female	25	Married	University education	Industrial sector	0	Intermediate	1	1	1	1	1	100	No
381	Female	25	Married	University education	No occupation	1	Intermediate	1	1	2	1	1	80	No
382	Female	25	Married	University education	No occupation	1	Intermediate	1	1	1	1	1	90	No
383	Female	29	Single	University education	No occupation	1	Intermediate	1	1	1	1	1	90	No
384	Female	26	Single	University education	Liberal sector	0	Intermediate	2	1	1	1	2	90	No
385	Female	24	Single	University education	No occupation	0	Intermediate	1	1	1	1	1	90	No
386	Female	25	Divorced	University education	Industrial sector	0	Intermediate	1	1	1	1	2	90	No
387	Male	33	Divorced	University education	Industrial sector	1	Intermediate	1	1	1	1	1	99	No
388	Male	42	Single	University education	Public sector	3	Intermediate	1	1	1	1	1	90	No
389	Female	26	Married	University education	No occupation	0	Intermediate	1	1	1	1	1	80	No
390	Male	33	Single	University education	Public sector	0	Intermediate	1	1	1	1	2	80	No
391	Female	28	Married	University education	Public sector	0	Intermediate	1	1	1	2	1	80	No
392	Male	43	Married	University education	Public sector	3	Intermediate	2	1	1	2	1	80	No
393	Female	31	Married	University education	Liberal sector	0	Intermediate	1	1	1	2	1	80	No
394	Female	28	Single	University education	Public sector	1	Intermediate	1	1	1	1	1	90	No
395	Female	24	Single	University education	Public sector	0	Intermediate	1	1	1	1	2	80	No
396	Female	24	Married	University education	Public sector	0	Intermediate	1	1	1	1	1	80	No
397	Female	45	Married	University education	No occupation	6	Intermediate	1	1	2	1	1	65	No
398	Male	38	Married	University education	Industrial sector	1	Intermediate	1	1	2	1	1	90	No
399	Female	29	Married	University education	No occupation	0	Intermediate	1	1	1	1	2	85	No
400	Female	40	Single	University education	Public sector	2	Intermediate	1	1	1	2	2	100	No
401	Male	29	Single	University education	Public sector	0	Intermediate	1	1	1	1	1	90	No
402	Female	24	Single	University education	Public sector	0	Intermediate	1	1	2	1	1	100	No
403	Female	24	Single	University education	No occupation	0	Intermediate	1	1	1	1	1	100	No
404	Female	30	Single	University education	Industrial sector	0	Intermediate	1	1	1	2	1	89	No
405	Male	25	Single	University education	Public sector	0	Intermediate	1	1	1	1	1	100	No
406	Female	27	Single	University education	Public sector	0	Intermediate	1	2	2	2	2	80	No
407	Female	25	Married	University education	No occupation	0	Intermediate	1	1	1	1	2	100	No
408	Male	50	Married	University education	Public sector	4	Intermediate	1	1	1	2	2	100	No
409	Female	35	Single	University education	Industrial sector	1	Intermediate	1	1	1	1	1	90	No
410	Female	24	Single	University education	No occupation	0	Intermediate	1	1	1	1	1	80	No
411	Female	29	Single	University education	Liberal sector	0	Intermediate	1	1	1	1	1	80	No
412	Female	24	Single	University education	No occupation	0	Intermediate	1	1	2	2	2	80	No
413	Female	24	Married	University education	No occupation	0	Intermediate	1	1	1	1	2	70	No
414	Male	30	Single	University education	Public sector	0	Intermediate	1	1	1	1	1	100	No
415	Female	26	Single	University education	No occupation	0	Intermediate	1	1	1	1	2	75	No
416	Male	32	Single	University education	Public sector	0	Intermediate	1	1	1	1	2	80	No
417	Male	28	Married	University education	Public sector	0	Intermediate	1	1	1	1	1	100	No
418	Female	25	Married	Illeterate	Industrial sector	0	Intermediate	1	2	1	1	2	99	No
419	Male	38	Single	University education	Liberal sector	1	Intermediate	1	1	1	1	2	80	No
420	Female	27	Single	University education	Industrial sector	0	Intermediate	1	1	1	1	1	100	No
421	Female	27	Single	University education	Industrial sector	0	Intermediate	1	1	1	1	1	85	No
422	Male	29	Single	University education	Industrial sector	0	Intermediate	1	1	1	1	2	100	No
423	Male	26	Single	University education	No occupation	0	Intermediate	1	1	1	1	2	100	No
424	Male	25	Single	University education	Industrial sector	0	Intermediate	1	1	2	2	1	100	No
425	Female	29	Married	University education	No occupation	0	Intermediate	1	1	1	2	1	80	No
426	Female	24	Married	University education	No occupation	1	Intermediate	1	1	1	1	2	90	No
427	Male	36	Married	University education	Public sector	1	Intermediate	1	1	1	1	1	90	No
428	Male	62	Single	University education	Public sector	4	Intermediate	1	1	1	2	2	90	No
429	Female	29	Married	University education	Liberal sector	0	Intermediate	1	1	1	2	1	100	No
430	Female	45	Married	University education	Industrial sector	3	Intermediate	1	1	1	2	1	85	No
431	Male	29	Married	University education	Public sector	0	Intermediate	1	1	1	1	2	90	No
432	Female	58	Married	Secondary education	No occupation	4	Intermediate	1	1	1	1	1	80	No
433	Male	53	Single	University education	Public sector	3	Intermediate	1	1	1	1	1	85	No
434	Female	29	Single	University education	Public sector	0	Intermediate	1	1	1	1	1	90	No
435	Female	24	Single	University education	No occupation	0	Intermediate	1	1	1	1	1	90	No
436	Female	29	Single	University education	No occupation	0	Intermediate	1	1	1	2	1	100	No
437	Male	29	Married	University education	No occupation	0	Intermediate	1	1	1	1	2	85	No
438	Female	53	Single	University education	Industrial sector	0	Intermediate	1	1	1	1	2	100	No
439	Female	24	Single	University education	Public sector	0	Intermediate	1	1	1	1	1	90	No
440	Female	29	Married	University education	Public sector	2	Intermediate	1	1	1	1	1	90	No
441	Female	28	Single	University education	Industrial sector	0	Intermediate	1	1	1	1	1	90	No
442	Male	27	Married	University education	Public sector	0	Intermediate	1	1	1	1	1	80	No
443	Male	60	Single	University education	Public sector	1	Intermediate	1	1	1	1	1	90	No
444	Male	23	Married	University education	No occupation	0	Intermediate	1	1	1	1	1	95	No
445	Male	30	Divorced	University education	Public sector	0	Intermediate	1	1	2	1	1	100	No
446	Female	56	Married	University education	Public sector	3	Intermediate	1	1	1	1	1	85	No
447	Female	43	Married	University education	Public sector	3	Intermediate	1	1	1	1	1	100	No
448	Male	31	Married	University education	Industrial sector	0	Intermediate	1	1	1	1	2	80	No
449	Male	63	Single	University education	Public sector	3	Intermediate	1	1	1	1	1	100	No
450	Female	26	Married	University education	Public sector	0	Intermediate	1	1	1	1	1	90	No
451	Male	39	Single	University education	Industrial sector	1	Intermediate	2	1	1	1	1	75	No
452	Male	35	Single	University education	Industrial sector	0	Intermediate	1	1	1	1	2	95	No
453	Male	25	Single	University education	Industrial sector	0	Intermediate	1	1	1	1	1	80	No
454	Male	24	Single	University education	No occupation	0	Intermediate	1	1	1	1	2	70	No
455	Male	31	Divorced	University education	Industrial sector	0	Intermediate	1	1	1	1	2	100	No
456	Female	43	Married	University education	Industrial sector	2	Intermediate	1	1	1	1	1	95	No
457	Female	34	Single	University education	Public sector	0	Intermediate	1	1	1	1	1	85	No
458	Female	24	Single	University education	Industrial sector	0	Intermediate	1	1	1	1	1	95	No
459	Female	28	Single	University education	Public sector	0	Intermediate	1	1	1	1	1	100	No
460	Female	27	Single	Secondary education	No occupation	0	Intermediate	1	1	1	1	1	80	Yes
461	Female	32	Married	University education	Liberal sector	0	Intermediate	1	1	1	1	1	80	No
462	Female	54	Single	University education	Public sector	3	Intermediate	1	1	1	1	1	80	No
463	Male	23	Married	University education	Public sector	0	Intermediate	1	1	1	1	1	80	No
464	Male	33	Single	University education	Industrial sector	0	Intermediate	1	1	1	1	1	80	No
465	Female	46	Single	University education	Public sector	0	Intermediate	1	1	1	1	1	80	No
466	Male	27	Married	University education	Public sector	0	Intermediate	1	1	1	1	1	80	No
467	Male	33	Single	University education	Industrial sector	0	Intermediate	1	1	1	1	1	100	No
468	Male	25	Married	University education	Public sector	0	Intermediate	1	1	1	1	1	90	No
469	Female	44	Divorced	University education	Public sector	3	Intermediate	1	1	1	1	1	100	No
470	Male	45	Married	University education	Public sector	1	Intermediate	1	1	1	1	1	95	No
471	Female	44	Single	Secondary education	Industrial sector	1	Intermediate	1	1	1	1	1	100	No
472	Female	35	Single	University education	Liberal sector	0	Intermediate	1	1	1	1	1	90	No
473	Female	24	Single	University education	No occupation	0	Intermediate	1	1	1	1	1	90	No
474	Female	27	Widowed	Secondary education	Liberal sector	0	Intermediate	1	1	1	1	1	99	No
475	Female	53	Married	University education	Industrial sector	2	Intermediate	1	1	1	1	1	100	No
476	Male	30	Married	University education	Public sector	2	Intermediate	1	1	1	1	1	99	No
477	Female	53	Married	University education	Industrial sector	2	Intermediate	1	1	1	1	1	100	No
478	Female	50	Single	Secondary education	No occupation	4	Intermediate	1	1	1	1	1	100	No
479	Male	26	Married	University education	Industrial sector	0	Intermediate	1	1	1	1	1	90	No
480	Male	33	Married	University education	Industrial sector	0	Intermediate	1	1	1	1	1	90	No
481	Male	45	Single	University education	No occupation	3	Intermediate	1	1	1	1	1	90	No
482	Male	31	Single	University education	Industrial sector	0	Intermediate	1	1	1	1	1	90	No
483	Male	25	Single	University education	Industrial sector	0	Intermediate	1	1	1	1	1	95	Yes
484	Male	23	Single	University education	Public sector	0	Intermediate	1	1	1	1	1	100	No
