# Supplementary material for: Health-related quality of life and behavior-related lifestyle changes due to the COVID-19 home confinement: Dataset from a Moroccan sample
Source: Data Brief. 2020 Aug 27;32:106239. doi: 10.1016/j.dib.2020.106239 (PMC7449885; doi:10.1016/j.dib.2020.106239)
Supplement: Supplementary file 5 [file mmc5.xlsx]

## Sheet: Questionnaire during
N°	Questions				Reponses
1. Sociodemographic characteristics					choice 1	choice 2	choice 3	choice 4	choice 5	choice 6
Q1	Sexe				Female	Male
Q2	Age
Q3	Marital status				Single	Married	Separated	Widowed
Q4	Number of children				0	1_4	>4
Q5	Educational status				Illeterate	Primary education	Secondary education	University education
Q6	Profession				Student	worker	No occupation
Q7	Socio economic level				Low	Medium	High
Q8	Presence of disease				Yes	No
2. Health-related quality of life
	2.1. By placing a tick in one box in each health dimension below (Mobility, Self-care, Usual activities, Pain/Discomfort and Anxiety/Depression), please indicate which statements best describe your own health state today.
Q9	Mobility				I have no problems in walking about	I have slight problems in walking about	I have moderate problems in walking about	I have severe problems in walking about	I am unable to walk about
Q10	Self-care				I have no problems washing or dressing myself	I have slight problems washing or dressing myself	I have moderate problems washing or dressing myself	I have severe problems washing or dressing myself	I am unable to wash or dress myself
Q11	Usual Activities				I have no problems doing my usual activities	I have slight problems doing my usual activities	I have moderate problems doing my usual activities	I have severe problems doing my usual activities	I am unable to do my usual activities
Q12	Pain /Discomfort				I have no pain or discomfort	I have slight pain or discomfort	I have moderate pain or discomfort	I have severe pain or discomfort	I have extreme pain or discomfort
Q13	Anxiety / Depression				I am not anxious or depressed	I am slightly anxious or depressed	I am moderately anxious or depressed	I am severely anxious or depressed	I am extremely anxious or depressed
Q14	2.2. In order to assess your state of health, (100 means the best health you can imagine and 0 means the worst health you can imagine). Please enter a value between 0 and 100 to indicate how your health is TODAY.
3. Behaviors and lifestyle
Q15	Before confinement, how many meals do you eat per day?				1_2	3_4	>=5
Q16	During onfinement, how many meals do you eat per day?				1_2	3_4	>=5
Q17	Before confinement, how many times do you snack per day?				None	1_2	3_4	>=5
Q18	During onfinement, how many times do you snack per day?				None	1_2	3_4	>=5
Q19	Before confinement, what is the interval between meals?				1_2h	3_4h	>=5
Q20	During onfinement, what is the interval between meals?				1_2h	3_4h	>=5
Q21	Before confinement, what's your usual bedtime?				8.00_10.00 p.m	10.00 p.m_12.00 a.m	12.00_2.00 a.m	After 2.00 a.m
Q22	During onfinement, what's your usual bedtime?				8.00_10.00 p.m	10.00 p.m_12.00 a.m	12.00_2.00 a.m	After 2.00 a.m
Q23	Before confinement, what's your usual wake-up time?				Before 6.00 a.m	6.00 _08.00 a.m	08.00_10.00 a.m	10.00 a.m_12.00 p.m
Q24	During onfinement, what's your usual wake-up time?				Before 6.00 a.m	6.00 _08.00 a.m	08.00_10.00 a.m	10.00 a.m_12.00 p.m
Q25	Before confinement, how much time per day do you spend napping?				None	Less than 30 min	30 min-1h	1h-2h
Q26	During onfinement, how much time per day do you spend napping?				None	Less than 30 min	30 min-1h	1h-2h
Q27	Before confinement, how much time per day do you devote to physical exercise (sport)?				None	Less than 30 min	30 min-1h	1h-1h30min	1h30min-2h
Q28	During onfinement, how much time per day do you devote to physical exercise (sport)?				None	Less than 30 min	30 min-1h	1h-1h30min	1h30min-2h
Q29	Before confinement, how much time per day do you spend on your daily hygiene?				None	Less than 30 min	30 min-1h	1h-1h30min	1h30min-2h
Q30	During onfinement, how much time per day do you spend on your daily hygiene?				None	Less than 30 min	30 min-1h	1h-1h30min	1h30min-2h
Q31	Before confinement, How much time per day do you spend on household activities?				None	Less than 1h	1h-3h	3h-6h
Q32	During onfinement, how much time per day do you spend on household activities?				None	Less than 1h	1h-3h	3h-6h
Q33	Before confinement, in your profession, are you required to work remotely?				Yes	No
Q34	During onfinement, in your profession, are you required to work remotely?				Yes	No
Q35	Before confinement, how much time per day do you devote on E-working?				None	Less than 2h	2h-4h	4h-6h	6h-8h	> 8h
Q36	During onfinement, how much time per day do you devote on E-working?				None	Less than 2h	2h-4h	4h-6h	6h-8h	> 8h
Q37	Before confinement, how much time per day do you spend on Tracking information?				None	Less than 30 min	30 min-1h	1h-2h	2h-3h	> 3h
Q38	During onfinement, how much time per day do you spend on Tracking information?				None	Less than 30 min	30 min-1h	1h-2h	2h-3h	> 3h
Q39	Before confinement, how much time per day do you spend on phone calls and SMS?				None	Less than 30 min	30 min-1h	1h-2h	2h-3h	> 3h
Q40	During onfinement, how much time per day do you spend on phone calls and SMS?				None	Less than 30 min	30 min-1h	1h-2h	2h-3h	> 3h
Q41	Before confinement, how much time per day do you spend on activities (meals, discussions, board games, console, movies,...) with your family members living with you?				Less than 1h	1h-2h	2h-4h	4h-6h
Q42	During onfinement, how much time per day do you spend on activities (meals, discussions, board games, console, movies,...) with your family members living with you?				Less than 1h	1h-2h	2h-4h	4h-6h
Q43	Before confinement, are you satisfied with your life?				Not satisfied	Somewhat satisfied	Moderately satisfied	Very satisfied	Extremely satisfied
Q44	During onfinement, are you satisfied with your life?				Not satisfied	Somewhat satisfied	Moderately satisfied	Very satisfied	Extremely satisfied
	During the home confinement, how much do you miss the following activities?
Q45	Go to the the supermarket				I miss it extremely	I miss it very much	I miss it moderately	I miss it very little	I don’t miss it	Not concerned
Q46	Go to the mosque				I miss it extremely	I miss it very much	I miss it moderately	I miss it very little	I don’t miss it	Not concerned
Q47	Go to the cafe				I miss it extremely	I miss it very much	I miss it moderately	I miss it very little	I don’t miss it	Not concerned
Q48	Go to the popular bath (Hammam) and SPA				I miss it extremely	I miss it very much	I miss it moderately	I miss it very little	I don’t miss it	Not concerned
Q49	Go to the sports’ club and leisure areas				I miss it extremely	I miss it very much	I miss it moderately	I miss it very little	I don’t miss it	Not concerned
Q50	Visiting family				I miss it extremely	I miss it very much	I miss it moderately	I miss it very little	I don’t miss it	Not concerned
Q51	Visiting friends				I miss it extremely	I miss it very much	I miss it moderately	I miss it very little	I don’t miss it	Not concerned
Q52	Shopping				I miss it extremely	I miss it very much	I miss it moderately	I miss it very little	I don’t miss it	Not concerned
Q53	Go to restaurant				I miss it extremely	I miss it very much	I miss it moderately	I miss it very little	I don’t miss it	Not concerned

## Sheet: Data during 
N° participant	Q1	Q2	Q3	Q4	Q5	Q6	Q7	Q8	Q9	Q10	Q11	Q12	Q13	Q14	Q15	Q16	Q17	Q18	Q19	Q20	Q21	Q22	Q23	Q24	Q25	Q26	Q27	Q28	Q29	Q30	Q31	Q32	Q33	Q34	Q35	Q36	Q37	Q38	Q39	Q40	Q41	Q42	Q43	Q44	Q45	Q46	Q47	Q48	Q49
1	Female	33	Single	0	University education	worker	Medium	Yes	1	1	1	1	3	90	3_4	1_2	None	None	3_4h	>=5	10.00 p.m_12.00 a.m	After 2.00 a.m	08.00_10.00 a.m	10.00 a.m_12.00 p.m	None	None	30 min-1h	None	30 min-1h	30 min-1h	Less than 1h	3h-6h	No	Yes	None	Less than 2h	Less than 30 min	30 min-1h	> 3h	> 3h	1h-2h	1h-2h	Very satisfied	Moderately satisfied	I don’t miss it	I miss it very little	I miss it very little	I miss it extremely	I miss it very much
2	Male	44	Single	0	University education	worker	Medium	No	2	1	2	1	2	90	1_2	3_4	1_2	1_2	3_4h	3_4h	10.00 p.m_12.00 a.m	12.00_2.00 a.m	6.00 _08.00 a.m	08.00_10.00 a.m	Less than 30 min	1h-2h	None	None	Less than 30 min	Less than 30 min	Less than 1h	Less than 1h	No	Yes	None	Less than 2h	30 min-1h	1h-2h	30 min-1h	30 min-1h	1h-2h	2h-4h	Moderately satisfied	Moderately satisfied	I don’t miss it	I don’t miss it	I miss it moderately	I miss it very little	I miss it very little
3	Male	57	Married	>4	University education	worker	Medium	Yes	1	1	1	1	1	95	3_4	3_4	None	None	>=5	>=5	10.00 p.m_12.00 a.m	12.00_2.00 a.m	6.00 _08.00 a.m	6.00 _08.00 a.m	None	Less than 30 min	1h-1h30min	Less than 30 min	Less than 30 min	30 min-1h	None	Less than 1h	Yes	Yes	Less than 2h	4h-6h	Less than 30 min	30 min-1h	Less than 30 min	30 min-1h	Less than 1h	1h-2h	Very satisfied	Moderately satisfied	I don’t miss it	I miss it very little	I don’t miss it	I miss it very much	I miss it very much
4	Male	21	Single	0	University education	Student	Medium	No	1	1	1	1	2	75	3_4	>=5	1_2	1_2	>=5	3_4h	10.00 p.m_12.00 a.m	12.00_2.00 a.m	6.00 _08.00 a.m	08.00_10.00 a.m	Less than 30 min	30 min-1h	Less than 30 min	None	Less than 30 min	30 min-1h	1h-3h	None	No	Yes	None	2h-4h	Less than 30 min	30 min-1h	Less than 30 min	30 min-1h	Less than 1h	2h-4h	Very satisfied	Moderately satisfied	I don’t miss it	I miss it extremely	I miss it moderately	I miss it very little	I miss it moderately
5	Female	20	Single	0	University education	Student	Medium	No	1	1	1	2	4	80	3_4	3_4	3_4	>=5	3_4h	3_4h	8.00_10.00 p.m	10.00 p.m_12.00 a.m	Before 6.00 a.m	6.00 _08.00 a.m	30 min-1h	1h-2h	None	None	Less than 30 min	Less than 30 min	Less than 1h	Less than 1h	Yes	Yes	4h-6h	4h-6h	Less than 30 min	Less than 30 min	Less than 30 min	Less than 30 min	1h-2h	1h-2h	Very satisfied	Moderately satisfied	I miss it very little	I miss it extremely	Not concerned	Not concerned	Not concerned
6	Male	27	Single	0	University education	worker	Medium	No	1	1	1	1	3	90	3_4	1_2	3_4	None	>=5	>=5	10.00 p.m_12.00 a.m	After 2.00 a.m	6.00 _08.00 a.m	10.00 a.m_12.00 p.m	Less than 30 min	1h-2h	1h-1h30min	Less than 30 min	30 min-1h	Less than 30 min	Less than 1h	1h-3h	No	No	None	None	Less than 30 min	2h-3h	Less than 30 min	30 min-1h	Less than 1h	4h-6h	Moderately satisfied	Not satisfied	I miss it very much	I miss it extremely	I miss it extremely	I miss it extremely	I miss it extremely
7	Female	23	Single	0	University education	Student	Medium	No	1	1	1	1	2	80	>=5	>=5	3_4	3_4	3_4h	>=5	12.00_2.00 a.m	After 2.00 a.m	10.00 a.m_12.00 p.m	10.00 a.m_12.00 p.m	1h-2h	1h-2h	Less than 30 min	30 min-1h	1h30min-2h	1h30min-2h	3h-6h	3h-6h	No	No	Less than 2h	2h-4h	None	Less than 30 min	2h-3h	Less than 30 min	Less than 1h	1h-2h	Extremely satisfied	Not satisfied	I miss it moderately	I don’t miss it	I miss it very little	I miss it extremely	I miss it extremely
8	Female	38	Separated	1_4	University education	worker	Medium	No	1	1	1	1	1	100	1_2	1_2	1_2	1_2	>=5	>=5	8.00_10.00 p.m	8.00_10.00 p.m	Before 6.00 a.m	Before 6.00 a.m	None	None	1h-1h30min	30 min-1h	Less than 30 min	Less than 30 min	1h-3h	1h-3h	No	No	None	None	Less than 30 min	None	Less than 30 min	Less than 30 min	2h-4h	Less than 1h	Extremely satisfied	Extremely satisfied	I don’t miss it	I miss it moderately	I don’t miss it	I miss it very little	I miss it very little
9	Male	59	Married	1_4	University education	worker	High	No	1	1	1	1	2	95	3_4	3_4	None	None	3_4h	3_4h	10.00 p.m_12.00 a.m	12.00_2.00 a.m	6.00 _08.00 a.m	10.00 a.m_12.00 p.m	30 min-1h	Less than 30 min	1h30min-2h	None	30 min-1h	30 min-1h	Less than 1h	Less than 1h	No	Yes	4h-6h	2h-4h	1h-2h	> 3h	Less than 30 min	30 min-1h	1h-2h	1h-2h	Very satisfied	Somewhat satisfied	I miss it moderately	Not concerned	I miss it moderately	I miss it moderately	I miss it extremely
10	Male	45	Married	>4	University education	worker	Medium	No	1	1	1	1	2	85	3_4	3_4	None	1_2	>=5	>=5	10.00 p.m_12.00 a.m	After 2.00 a.m	6.00 _08.00 a.m	10.00 a.m_12.00 p.m	Less than 30 min	None	30 min-1h	Less than 30 min	Less than 30 min	Less than 30 min	Less than 1h	1h-3h	Yes	Yes	Less than 2h	> 8h	30 min-1h	> 3h	30 min-1h	2h-3h	4h-6h	4h-6h	Moderately satisfied	Somewhat satisfied	I miss it very little	I miss it very much	I miss it very much	I don’t miss it	I miss it extremely
11	Female	25	Single	0	University education	worker	Medium	No	1	1	1	1	1	98	3_4	3_4	1_2	1_2	>=5	>=5	10.00 p.m_12.00 a.m	10.00 p.m_12.00 a.m	6.00 _08.00 a.m	6.00 _08.00 a.m	None	None	30 min-1h	Less than 30 min	30 min-1h	30 min-1h	1h-3h	1h-3h	No	No	None	None	30 min-1h	30 min-1h	1h-2h	1h-2h	Less than 1h	1h-2h	Moderately satisfied	Somewhat satisfied	I don’t miss it	Not concerned	Not concerned	I miss it extremely	I miss it very much
12	Male	42	Married	1_4	University education	worker	Medium	No	1	1	1	2	1	95	3_4	3_4	1_2	1_2	3_4h	3_4h	10.00 p.m_12.00 a.m	12.00_2.00 a.m	6.00 _08.00 a.m	08.00_10.00 a.m	None	30 min-1h	30 min-1h	None	Less than 30 min	Less than 30 min	None	None	No	Yes	> 8h	4h-6h	Less than 30 min	Less than 30 min	Less than 30 min	1h-2h	Less than 1h	2h-4h	Extremely satisfied	Extremely satisfied	I don’t miss it	I miss it very much	I don’t miss it	I miss it very little	I miss it very much
13	Female	22	Single	0	University education	No occupation	Medium	No	1	1	1	1	2	80	3_4	3_4	1_2	1_2	3_4h	3_4h	10.00 p.m_12.00 a.m	12.00_2.00 a.m	6.00 _08.00 a.m	08.00_10.00 a.m	None	None	Less than 30 min	Less than 30 min	30 min-1h	30 min-1h	Less than 1h	1h-3h	Yes	Yes	Less than 2h	Less than 2h	Less than 30 min	30 min-1h	30 min-1h	1h-2h	Less than 1h	1h-2h	Moderately satisfied	Moderately satisfied	I miss it very little	I miss it very little	I miss it very little	I miss it very little	I miss it very little
14	Female	23	Single	0	University education	worker	Medium	No	1	1	1	1	1	99	3_4	3_4	1_2	1_2	3_4h	3_4h	10.00 p.m_12.00 a.m	10.00 p.m_12.00 a.m	08.00_10.00 a.m	08.00_10.00 a.m	30 min-1h	30 min-1h	None	None	30 min-1h	30 min-1h	Less than 1h	Less than 1h	Yes	Yes	2h-4h	2h-4h	None	Less than 30 min	Less than 30 min	30 min-1h	Less than 1h	2h-4h	Very satisfied	Somewhat satisfied	I miss it very much	I don’t miss it	I don’t miss it	I don’t miss it	I don’t miss it
15	Female	51	Married	1_4	University education	worker	Medium	No	1	1	1	1	1	80	3_4	3_4	None	None	>=5	3_4h	8.00_10.00 p.m	10.00 p.m_12.00 a.m	6.00 _08.00 a.m	08.00_10.00 a.m	None	None	None	None	Less than 30 min	Less than 30 min	3h-6h	3h-6h	No	Yes	None	Less than 2h	None	Less than 30 min	30 min-1h	1h-2h	Less than 1h	Less than 1h	Somewhat satisfied	Somewhat satisfied	I miss it very little	I miss it extremely	Not concerned	Not concerned	Not concerned
16	Female	38	Married	1_4	University education	worker	Medium	No	1	1	1	1	2	70	3_4	3_4	1_2	1_2	3_4h	3_4h	10.00 p.m_12.00 a.m	10.00 p.m_12.00 a.m	08.00_10.00 a.m	08.00_10.00 a.m	Less than 30 min	Less than 30 min	None	None	Less than 30 min	Less than 30 min	Less than 1h	Less than 1h	No	No	None	None	Less than 30 min	1h-2h	Less than 30 min	Less than 30 min	1h-2h	1h-2h	Very satisfied	Moderately satisfied	I miss it moderately	I miss it extremely	I miss it moderately	I miss it extremely	I miss it extremely
17	Female	40	Separated	1_4	University education	worker	Medium	Yes	1	1	1	2	1	80	3_4	3_4	None	None	>=5	>=5	10.00 p.m_12.00 a.m	12.00_2.00 a.m	Before 6.00 a.m	08.00_10.00 a.m	None	30 min-1h	None	None	30 min-1h	30 min-1h	1h-3h	1h-3h	No	No	None	None	Less than 30 min	30 min-1h	1h-2h	> 3h	1h-2h	4h-6h	Extremely satisfied	Moderately satisfied	I miss it very little	I don’t miss it	I miss it very much	I miss it very much	I miss it very much
18	Female	18	Single	0	University education	Student	Low	No	1	1	1	1	1	90	3_4	3_4	1_2	1_2	>=5	3_4h	10.00 p.m_12.00 a.m	12.00_2.00 a.m	6.00 _08.00 a.m	08.00_10.00 a.m	None	None	Less than 30 min	Less than 30 min	30 min-1h	30 min-1h	Less than 1h	1h-3h	No	Yes	None	2h-4h	Less than 30 min	30 min-1h	Less than 30 min	Less than 30 min	Less than 1h	1h-2h	Somewhat satisfied	Not satisfied	I miss it very little	I don’t miss it	I don’t miss it	I miss it moderately	I miss it very much
19	Male	52	Married	1_4	University education	worker	Medium	No	1	1	1	1	1	100	3_4	3_4	1_2	None	3_4h	>=5	10.00 p.m_12.00 a.m	12.00_2.00 a.m	Before 6.00 a.m	Before 6.00 a.m	30 min-1h	1h-2h	None	None	Less than 30 min	Less than 30 min	1h-3h	1h-3h	No	Yes	Less than 2h	2h-4h	2h-3h	> 3h	30 min-1h	1h-2h	Less than 1h	1h-2h	Very satisfied	Somewhat satisfied	Not concerned	I miss it extremely	Not concerned	I miss it very much	I miss it very much
20	Female	19	Single	0	University education	Student	Low	No	1	1	1	1	3	70	1_2	1_2	None	None	>=5	3_4h	12.00_2.00 a.m	After 2.00 a.m	6.00 _08.00 a.m	08.00_10.00 a.m	None	30 min-1h	30 min-1h	Less than 30 min	1h30min-2h	1h30min-2h	Less than 1h	1h-3h	No	Yes	None	4h-6h	Less than 30 min	30 min-1h	30 min-1h	30 min-1h	Less than 1h	Less than 1h	Not satisfied	Not satisfied	I don’t miss it	I miss it very little	I don’t miss it	I miss it very little	I don’t miss it
21	Male	29	Single	0	University education	worker	Medium	No	1	1	1	1	1	100	3_4	3_4	1_2	1_2	>=5	>=5	12.00_2.00 a.m	12.00_2.00 a.m	6.00 _08.00 a.m	08.00_10.00 a.m	30 min-1h	30 min-1h	30 min-1h	30 min-1h	1h-1h30min	1h-1h30min	1h-3h	1h-3h	No	Yes	2h-4h	2h-4h	30 min-1h	30 min-1h	1h-2h	1h-2h	1h-2h	2h-4h	Somewhat satisfied	Somewhat satisfied	I miss it very little	I miss it very little	I don’t miss it	I miss it very little	I don’t miss it
22	Female	34	Separated	0	University education	worker	Medium	No	1	1	1	1	2	75	1_2	3_4	1_2	1_2	>=5	3_4h	10.00 p.m_12.00 a.m	12.00_2.00 a.m	6.00 _08.00 a.m	08.00_10.00 a.m	None	None	None	None	Less than 30 min	Less than 30 min	None	Less than 1h	Yes	Yes	2h-4h	4h-6h	Less than 30 min	Less than 30 min	Less than 30 min	1h-2h	Less than 1h	1h-2h	Moderately satisfied	Moderately satisfied	I miss it moderately	Not concerned	I miss it extremely	I miss it extremely	I miss it very little
23	Female	32	Married	1_4	University education	worker	Medium	No	1	1	3	2	2	50	3_4	>=5	None	1_2	>=5	3_4h	12.00_2.00 a.m	After 2.00 a.m	08.00_10.00 a.m	10.00 a.m_12.00 p.m	30 min-1h	1h-2h	Less than 30 min	Less than 30 min	30 min-1h	Less than 30 min	Less than 1h	1h-3h	Yes	No	Less than 2h	None	30 min-1h	> 3h	1h-2h	> 3h	Less than 1h	1h-2h	Moderately satisfied	Not satisfied	I miss it very much	I miss it very little	I don’t miss it	I miss it very much	I miss it very much
24	Female	24	Single	0	University education	Student	Medium	No	1	1	1	1	1	70	3_4	3_4	1_2	1_2	3_4h	3_4h	10.00 p.m_12.00 a.m	10.00 p.m_12.00 a.m	08.00_10.00 a.m	08.00_10.00 a.m	None	None	30 min-1h	Less than 30 min	1h-1h30min	1h30min-2h	None	None	Yes	Yes	Less than 2h	4h-6h	Less than 30 min	> 3h	1h-2h	> 3h	Less than 1h	1h-2h	Very satisfied	Not satisfied	I don’t miss it	I miss it very much	Not concerned	I miss it very much	I miss it extremely
25	Male	41	Married	1_4	University education	worker	Medium	No	1	1	1	1	1	87	3_4	3_4	None	1_2	3_4h	>=5	10.00 p.m_12.00 a.m	After 2.00 a.m	6.00 _08.00 a.m	10.00 a.m_12.00 p.m	None	30 min-1h	None	None	Less than 30 min	Less than 30 min	1h-3h	Less than 1h	No	No	None	None	Less than 30 min	30 min-1h	2h-3h	1h-2h	1h-2h	2h-4h	Somewhat satisfied	Somewhat satisfied	I don’t miss it	I miss it extremely	I miss it moderately	I miss it very much	I don’t miss it
26	Male	42	Married	1_4	University education	worker	Medium	No	1	1	1	1	1	80	3_4	3_4	1_2	1_2	3_4h	3_4h	8.00_10.00 p.m	After 2.00 a.m	6.00 _08.00 a.m	10.00 a.m_12.00 p.m	None	None	Less than 30 min	Less than 30 min	Less than 30 min	Less than 30 min	Less than 1h	1h-3h	No	Yes	Less than 2h	4h-6h	Less than 30 min	Less than 30 min	Less than 30 min	Less than 30 min	Less than 1h	2h-4h	Moderately satisfied	Somewhat satisfied	I don’t miss it	I miss it extremely	I don’t miss it	I miss it very little	I don’t miss it
27	Female	19	Single	0	University education	No occupation	Low	No	1	1	1	1	1	100	3_4	3_4	1_2	None	3_4h	>=5	12.00_2.00 a.m	12.00_2.00 a.m	6.00 _08.00 a.m	Before 6.00 a.m	None	30 min-1h	Less than 30 min	30 min-1h	30 min-1h	1h-1h30min	None	None	No	Yes	None	2h-4h	Less than 30 min	30 min-1h	Less than 30 min	30 min-1h	4h-6h	4h-6h	Extremely satisfied	Very satisfied	I don’t miss it	I miss it very much	I don’t miss it	I don’t miss it	I don’t miss it
28	Female	23	Single	0	University education	worker	Medium	No	1	1	1	1	2	75	1_2	1_2	None	None	>=5	>=5	10.00 p.m_12.00 a.m	12.00_2.00 a.m	6.00 _08.00 a.m	08.00_10.00 a.m	Less than 30 min	30 min-1h	Less than 30 min	Less than 30 min	Less than 30 min	Less than 30 min	Less than 1h	Less than 1h	No	No	None	None	Less than 30 min	30 min-1h	Less than 30 min	Less than 30 min	Less than 1h	Less than 1h	Somewhat satisfied	Somewhat satisfied	I don’t miss it	I miss it very little	I don’t miss it	I don’t miss it	I miss it very little
29	Male	32	Single	0	University education	worker	Medium	Yes	1	1	1	1	1	85	3_4	3_4	3_4	None	1_2h	3_4h	10.00 p.m_12.00 a.m	After 2.00 a.m	6.00 _08.00 a.m	6.00 _08.00 a.m	None	1h-2h	None	None	1h-1h30min	1h-1h30min	None	None	No	No	None	None	30 min-1h	> 3h	Less than 30 min	> 3h	Less than 1h	4h-6h	Very satisfied	Somewhat satisfied	I miss it extremely	I miss it extremely	I miss it extremely	I miss it extremely	I miss it extremely
30	Female	34	Separated	1_4	University education	worker	Medium	Yes	1	1	1	2	3	80	3_4	>=5	1_2	>=5	>=5	3_4h	10.00 p.m_12.00 a.m	After 2.00 a.m	6.00 _08.00 a.m	10.00 a.m_12.00 p.m	None	1h-2h	1h-1h30min	None	Less than 30 min	1h-1h30min	Less than 1h	1h-3h	Yes	Yes	None	4h-6h	None	Less than 30 min	2h-3h	2h-3h	Less than 1h	2h-4h	Extremely satisfied	Not satisfied	I don’t miss it	I don’t miss it	I miss it very little	Not concerned	I miss it very little
31	Female	19	Single	0	University education	Student	Medium	Yes	1	1	1	1	5	70	1_2	3_4	3_4	None	>=5	3_4h	10.00 p.m_12.00 a.m	12.00_2.00 a.m	6.00 _08.00 a.m	08.00_10.00 a.m	None	30 min-1h	Less than 30 min	None	30 min-1h	1h-1h30min	1h-3h	Less than 1h	No	Yes	Less than 2h	4h-6h	Less than 30 min	30 min-1h	Less than 30 min	30 min-1h	Less than 1h	2h-4h	Very satisfied	Moderately satisfied	I don’t miss it	I don’t miss it	I don’t miss it	I don’t miss it	I don’t miss it
32	Female	18	Single	0	University education	Student	Medium	No	1	1	1	1	1	95	3_4	3_4	None	None	1_2h	1_2h	10.00 p.m_12.00 a.m	12.00_2.00 a.m	6.00 _08.00 a.m	08.00_10.00 a.m	None	None	30 min-1h	None	Less than 30 min	Less than 30 min	1h-3h	1h-3h	No	Yes	None	2h-4h	Less than 30 min	Less than 30 min	30 min-1h	Less than 30 min	2h-4h	2h-4h	Moderately satisfied	Not satisfied	I don’t miss it	I don’t miss it	I don’t miss it	I don’t miss it	I don’t miss it
33	Female	18	Single	0	University education	Student	Medium	No	1	1	1	1	1	100	3_4	>=5	3_4	3_4	1_2h	3_4h	10.00 p.m_12.00 a.m	12.00_2.00 a.m	6.00 _08.00 a.m	08.00_10.00 a.m	None	None	30 min-1h	None	30 min-1h	1h-1h30min	1h-3h	Less than 1h	No	Yes	None	2h-4h	Less than 30 min	30 min-1h	1h-2h	1h-2h	Less than 1h	2h-4h	Extremely satisfied	Not satisfied	I miss it very much	Not concerned	I miss it very much	I miss it extremely	Not concerned
34	Female	33	Married	1_4	University education	worker	Medium	No	1	1	1	1	1	90	3_4	3_4	1_2	1_2	3_4h	3_4h	8.00_10.00 p.m	12.00_2.00 a.m	6.00 _08.00 a.m	08.00_10.00 a.m	None	Less than 30 min	30 min-1h	None	30 min-1h	30 min-1h	None	1h-3h	No	Yes	None	2h-4h	None	30 min-1h	30 min-1h	1h-2h	Less than 1h	1h-2h	Very satisfied	Extremely satisfied	I don’t miss it	I don’t miss it	I don’t miss it	I don’t miss it	I miss it very much
35	Female	18	Single	0	University education	Student	Medium	No	1	1	1	1	2	80	3_4	3_4	1_2	3_4	3_4h	3_4h	8.00_10.00 p.m	12.00_2.00 a.m	6.00 _08.00 a.m	08.00_10.00 a.m	None	None	None	None	Less than 30 min	30 min-1h	Less than 1h	1h-3h	Yes	Yes	None	2h-4h	Less than 30 min	Less than 30 min	Less than 30 min	Less than 30 min	2h-4h	2h-4h	Very satisfied	Moderately satisfied	I miss it moderately	Not concerned	Not concerned	I miss it very much	I miss it very much
36	Female	19	Single	0	University education	Student	Medium	No	1	1	2	1	2	50	3_4	3_4	1_2	1_2	>=5	3_4h	10.00 p.m_12.00 a.m	12.00_2.00 a.m	6.00 _08.00 a.m	08.00_10.00 a.m	None	30 min-1h	30 min-1h	None	30 min-1h	30 min-1h	Less than 1h	Less than 1h	No	No	None	None	None	None	Less than 30 min	Less than 30 min	1h-2h	2h-4h	Somewhat satisfied	Not satisfied	I don’t miss it	I don’t miss it	I don’t miss it	I don’t miss it	I don’t miss it
37	Male	26	Single	0	University education	worker	Medium	No	1	1	1	1	3	70	3_4	3_4	1_2	None	3_4h	3_4h	12.00_2.00 a.m	12.00_2.00 a.m	08.00_10.00 a.m	08.00_10.00 a.m	None	1h-2h	Less than 30 min	None	Less than 30 min	Less than 30 min	None	None	No	Yes	> 8h	> 8h	None	Less than 30 min	Less than 30 min	Less than 30 min	Less than 1h	Less than 1h	Moderately satisfied	Somewhat satisfied	I don’t miss it	I don’t miss it	I miss it very little	I don’t miss it	I don’t miss it
38	Male	38	Married	1_4	University education	worker	Medium	No	1	1	1	1	1	97	3_4	3_4	1_2	1_2	>=5	3_4h	10.00 p.m_12.00 a.m	12.00_2.00 a.m	6.00 _08.00 a.m	08.00_10.00 a.m	None	Less than 30 min	Less than 30 min	Less than 30 min	30 min-1h	30 min-1h	Less than 1h	Less than 1h	Yes	Yes	Less than 2h	Less than 2h	Less than 30 min	Less than 30 min	30 min-1h	Less than 30 min	2h-4h	1h-2h	Very satisfied	Very satisfied	I miss it very little	I miss it very little	I miss it very little	I miss it very little	I miss it moderately
39	Female	18	Single	0	University education	Student	Low	Yes	1	1	2	2	1	70	3_4	3_4	1_2	1_2	3_4h	3_4h	10.00 p.m_12.00 a.m	12.00_2.00 a.m	6.00 _08.00 a.m	08.00_10.00 a.m	30 min-1h	30 min-1h	None	None	30 min-1h	30 min-1h	Less than 1h	Less than 1h	No	Yes	None	2h-4h	Less than 30 min	Less than 30 min	Less than 30 min	Less than 30 min	1h-2h	2h-4h	Very satisfied	Not satisfied	I miss it very much	I miss it very much	I miss it moderately	I miss it very much	I miss it very much
40	Female	47	Married	1_4	University education	worker	Medium	No	2	1	2	1	2	70	3_4	3_4	None	1_2	1_2h	3_4h	8.00_10.00 p.m	12.00_2.00 a.m	6.00 _08.00 a.m	08.00_10.00 a.m	None	Less than 30 min	Less than 30 min	None	Less than 30 min	30 min-1h	Less than 1h	1h-3h	No	Yes	None	Less than 2h	Less than 30 min	30 min-1h	30 min-1h	1h-2h	Less than 1h	1h-2h	Moderately satisfied	Somewhat satisfied	I miss it moderately	I miss it very much	I don’t miss it	I miss it very little	I miss it very little
41	Male	26	Single	0	University education	worker	Low	No	1	1	1	1	1	95	3_4	1_2	1_2	1_2	>=5	>=5	10.00 p.m_12.00 a.m	12.00_2.00 a.m	6.00 _08.00 a.m	10.00 a.m_12.00 p.m	None	Less than 30 min	1h-1h30min	30 min-1h	30 min-1h	1h-1h30min	None	1h-3h	Yes	Yes	Less than 2h	Less than 2h	30 min-1h	1h-2h	2h-3h	30 min-1h	Less than 1h	1h-2h	Moderately satisfied	Not satisfied	I don’t miss it	I don’t miss it	I miss it moderately	I miss it very little	I miss it extremely
42	Female	34	Single	0	University education	worker	Medium	No	1	1	1	2	1	95	3_4	3_4	None	None	3_4h	3_4h	10.00 p.m_12.00 a.m	12.00_2.00 a.m	08.00_10.00 a.m	08.00_10.00 a.m	Less than 30 min	None	30 min-1h	None	Less than 30 min	Less than 30 min	1h-3h	3h-6h	No	Yes	None	4h-6h	30 min-1h	1h-2h	Less than 30 min	Less than 30 min	2h-4h	4h-6h	Somewhat satisfied	Somewhat satisfied	I don’t miss it	I miss it very much	I don’t miss it	I miss it moderately	I miss it very little
43	Female	18	Single	0	University education	Student	Medium	No	1	1	1	2	1	70	3_4	3_4	1_2	1_2	>=5	3_4h	10.00 p.m_12.00 a.m	12.00_2.00 a.m	6.00 _08.00 a.m	08.00_10.00 a.m	30 min-1h	30 min-1h	None	None	Less than 30 min	Less than 30 min	1h-3h	Less than 1h	No	Yes	Less than 2h	Less than 2h	None	Less than 30 min	1h-2h	1h-2h	Less than 1h	2h-4h	Moderately satisfied	Somewhat satisfied	I miss it very little	I miss it very little	I don’t miss it	I miss it very much	I don’t miss it
44	Female	18	Single	0	University education	Student	Medium	Yes	1	1	1	1	2	90	3_4	1_2	None	1_2	>=5	>=5	12.00_2.00 a.m	After 2.00 a.m	Before 6.00 a.m	08.00_10.00 a.m	None	None	30 min-1h	Less than 30 min	30 min-1h	1h-1h30min	Less than 1h	1h-3h	No	Yes	None	4h-6h	Less than 30 min	Less than 30 min	1h-2h	2h-3h	4h-6h	4h-6h	Very satisfied	Not satisfied	I miss it very little	I don’t miss it	I miss it moderately	I miss it very much	I miss it extremely
45	Male	34	Married	1_4	University education	worker	High	No	1	1	1	1	1	100	3_4	3_4	1_2	None	3_4h	>=5	12.00_2.00 a.m	After 2.00 a.m	08.00_10.00 a.m	10.00 a.m_12.00 p.m	30 min-1h	30 min-1h	Less than 30 min	Less than 30 min	30 min-1h	30 min-1h	Less than 1h	Less than 1h	Yes	Yes	2h-4h	4h-6h	30 min-1h	Less than 30 min	1h-2h	1h-2h	2h-4h	2h-4h	Extremely satisfied	Extremely satisfied	I don’t miss it	I miss it very much	I don’t miss it	I don’t miss it	I miss it very little
46	Male	46	Married	1_4	University education	worker	Medium	No	1	1	1	1	2	70	3_4	1_2	1_2	None	3_4h	>=5	12.00_2.00 a.m	12.00_2.00 a.m	6.00 _08.00 a.m	08.00_10.00 a.m	Less than 30 min	30 min-1h	1h-1h30min	Less than 30 min	30 min-1h	1h-1h30min	None	None	No	Yes	Less than 2h	4h-6h	Less than 30 min	30 min-1h	30 min-1h	1h-2h	1h-2h	2h-4h	Extremely satisfied	Moderately satisfied	I miss it very little	I miss it extremely	Not concerned	I miss it very much	I miss it extremely
47	Male	43	Married	1_4	University education	worker	Medium	No	1	1	3	2	3	40	3_4	3_4	1_2	1_2	>=5	3_4h	10.00 p.m_12.00 a.m	12.00_2.00 a.m	08.00_10.00 a.m	08.00_10.00 a.m	Less than 30 min	None	Less than 30 min	None	30 min-1h	30 min-1h	None	None	Yes	No	Less than 2h	None	Less than 30 min	30 min-1h	Less than 30 min	30 min-1h	2h-4h	1h-2h	Moderately satisfied	Not satisfied	I miss it moderately	I miss it very much	I miss it moderately	I miss it very much	I miss it very much
48	Female	18	Single	0	University education	Student	Medium	No	1	1	1	1	1	100	3_4	3_4	1_2	1_2	3_4h	>=5	10.00 p.m_12.00 a.m	12.00_2.00 a.m	6.00 _08.00 a.m	08.00_10.00 a.m	None	None	Less than 30 min	None	Less than 30 min	30 min-1h	Less than 1h	Less than 1h	No	Yes	6h-8h	4h-6h	Less than 30 min	Less than 30 min	1h-2h	1h-2h	Less than 1h	Less than 1h	Moderately satisfied	Very satisfied	I don’t miss it	I miss it moderately	I don’t miss it	I don’t miss it	I don’t miss it
49	Male	26	Single	0	University education	worker	Medium	No	2	1	2	1	1	96	3_4	3_4	1_2	1_2	>=5	>=5	10.00 p.m_12.00 a.m	12.00_2.00 a.m	6.00 _08.00 a.m	08.00_10.00 a.m	Less than 30 min	Less than 30 min	1h-1h30min	None	30 min-1h	30 min-1h	Less than 1h	Less than 1h	No	No	None	None	None	Less than 30 min	1h-2h	30 min-1h	1h-2h	2h-4h	Moderately satisfied	Somewhat satisfied	I miss it very little	I miss it very little	I miss it very little	I miss it moderately	Not concerned
50	Male	18	Single	0	University education	Student	Medium	No	1	1	1	1	1	90	3_4	3_4	None	None	>=5	3_4h	10.00 p.m_12.00 a.m	12.00_2.00 a.m	08.00_10.00 a.m	10.00 a.m_12.00 p.m	30 min-1h	None	1h30min-2h	1h30min-2h	30 min-1h	30 min-1h	Less than 1h	Less than 1h	No	Yes	2h-4h	Less than 2h	Less than 30 min	30 min-1h	Less than 30 min	Less than 30 min	1h-2h	2h-4h	Very satisfied	Not satisfied	I don’t miss it	I don’t miss it	I don’t miss it	I don’t miss it	I don’t miss it
51	Female	44	Married	1_4	University education	worker	Medium	No	1	1	1	1	2	80	3_4	3_4	1_2	3_4	3_4h	3_4h	8.00_10.00 p.m	12.00_2.00 a.m	6.00 _08.00 a.m	6.00 _08.00 a.m	None	30 min-1h	None	Less than 30 min	Less than 30 min	Less than 30 min	None	1h-3h	No	No	2h-4h	None	Less than 30 min	Less than 30 min	30 min-1h	1h-2h	Less than 1h	Less than 1h	Moderately satisfied	Somewhat satisfied	I miss it very little	I don’t miss it	I don’t miss it	I miss it very little	I don’t miss it
52	Male	51	Married	>4	University education	worker	Medium	Yes	2	1	1	2	2	60	3_4	3_4	1_2	1_2	3_4h	3_4h	8.00_10.00 p.m	8.00_10.00 p.m	6.00 _08.00 a.m	08.00_10.00 a.m	30 min-1h	1h-2h	None	None	1h30min-2h	1h-1h30min	None	None	No	Yes	None	Less than 2h	30 min-1h	2h-3h	2h-3h	1h-2h	1h-2h	2h-4h	Moderately satisfied	Somewhat satisfied	I miss it very little	I miss it extremely	I miss it extremely	I miss it extremely	I don’t miss it
53	Male	32	Single	0	University education	No occupation	Low	No	1	1	1	1	2	90	3_4	3_4	1_2	None	3_4h	3_4h	10.00 p.m_12.00 a.m	12.00_2.00 a.m	08.00_10.00 a.m	10.00 a.m_12.00 p.m	None	None	None	None	30 min-1h	Less than 30 min	1h-3h	None	No	No	None	None	Less than 30 min	Less than 30 min	30 min-1h	30 min-1h	2h-4h	1h-2h	Not satisfied	Not satisfied	I don’t miss it	I miss it extremely	I miss it extremely	I miss it extremely	I don’t miss it
54	Female	22	Single	0	University education	No occupation	Low	No	1	1	1	1	1	100	1_2	3_4	None	None	1_2h	3_4h	8.00_10.00 p.m	12.00_2.00 a.m	6.00 _08.00 a.m	10.00 a.m_12.00 p.m	Less than 30 min	1h-2h	30 min-1h	None	Less than 30 min	30 min-1h	Less than 1h	1h-3h	No	Yes	None	None	None	None	30 min-1h	2h-3h	Less than 1h	Less than 1h	Somewhat satisfied	Not satisfied	I don’t miss it	I don’t miss it	I don’t miss it	I don’t miss it	I don’t miss it
55	Female	27	Single	0	University education	worker	Medium	No	3	1	2	1	3	40	3_4	1_2	1_2	1_2	>=5	>=5	10.00 p.m_12.00 a.m	After 2.00 a.m	6.00 _08.00 a.m	10.00 a.m_12.00 p.m	Less than 30 min	30 min-1h	30 min-1h	30 min-1h	30 min-1h	30 min-1h	1h-3h	3h-6h	No	Yes	None	2h-4h	Less than 30 min	30 min-1h	30 min-1h	1h-2h	1h-2h	Less than 1h	Somewhat satisfied	Not satisfied	I miss it very much	I miss it very much	I miss it very much	I miss it very much	I miss it very much
56	Male	26	Single	0	University education	worker	Medium	No	1	1	1	1	2	80	3_4	3_4	None	None	3_4h	1_2h	10.00 p.m_12.00 a.m	12.00_2.00 a.m	6.00 _08.00 a.m	08.00_10.00 a.m	30 min-1h	30 min-1h	None	Less than 30 min	30 min-1h	30 min-1h	1h-3h	None	Yes	No	Less than 2h	2h-4h	30 min-1h	Less than 30 min	1h-2h	1h-2h	2h-4h	1h-2h	Moderately satisfied	Moderately satisfied	I don’t miss it	I don’t miss it	I don’t miss it	I don’t miss it	I miss it very little
57	Female	45	Married	1_4	University education	worker	Medium	No	5	1	1	1	1	80	3_4	3_4	3_4	3_4	>=5	>=5	10.00 p.m_12.00 a.m	10.00 p.m_12.00 a.m	6.00 _08.00 a.m	08.00_10.00 a.m	None	1h-2h	1h-1h30min	Less than 30 min	30 min-1h	Less than 30 min	Less than 1h	1h-3h	No	No	None	None	Less than 30 min	1h-2h	30 min-1h	2h-3h	4h-6h	2h-4h	Very satisfied	Very satisfied	I miss it very little	I miss it moderately	I don’t miss it	I miss it very much	I miss it extremely
58	Female	18	Single	0	University education	Student	Low	No	1	1	1	1	1	80	3_4	3_4	1_2	1_2	3_4h	1_2h	12.00_2.00 a.m	After 2.00 a.m	6.00 _08.00 a.m	10.00 a.m_12.00 p.m	Less than 30 min	1h-2h	30 min-1h	None	30 min-1h	Less than 30 min	1h-3h	Less than 1h	No	Yes	6h-8h	2h-4h	Less than 30 min	Less than 30 min	Less than 30 min	Less than 30 min	1h-2h	4h-6h	Very satisfied	Very satisfied	I don’t miss it	I don’t miss it	I don’t miss it	I don’t miss it	I don’t miss it
59	Male	52	Married	>4	University education	worker	Medium	No	1	1	1	1	1	50	3_4	1_2	None	1_2	3_4h	>=5	8.00_10.00 p.m	10.00 p.m_12.00 a.m	Before 6.00 a.m	08.00_10.00 a.m	None	Less than 30 min	30 min-1h	None	Less than 30 min	30 min-1h	None	Less than 1h	No	Yes	None	Less than 2h	Less than 30 min	30 min-1h	Less than 30 min	30 min-1h	1h-2h	2h-4h	Extremely satisfied	Extremely satisfied	I miss it very little	I miss it extremely	I don’t miss it	I miss it moderately	I miss it extremely
60	Male	52	Married	>4	University education	worker	Medium	No	1	1	1	1	1	50	3_4	1_2	None	1_2	3_4h	>=5	8.00_10.00 p.m	10.00 p.m_12.00 a.m	Before 6.00 a.m	08.00_10.00 a.m	None	Less than 30 min	30 min-1h	None	Less than 30 min	30 min-1h	None	Less than 1h	No	Yes	None	Less than 2h	Less than 30 min	30 min-1h	Less than 30 min	30 min-1h	1h-2h	2h-4h	Extremely satisfied	Extremely satisfied	I miss it very little	I miss it extremely	I don’t miss it	I miss it moderately	I miss it extremely
61	Male	28	Single	0	University education	worker	Medium	No	1	1	1	1	1	65	3_4	3_4	None	None	3_4h	3_4h	12.00_2.00 a.m	After 2.00 a.m	08.00_10.00 a.m	10.00 a.m_12.00 p.m	None	None	None	None	Less than 30 min	Less than 30 min	Less than 1h	Less than 1h	No	No	None	None	Less than 30 min	Less than 30 min	1h-2h	1h-2h	Less than 1h	Less than 1h	Very satisfied	Not satisfied	I miss it very little	I don’t miss it	I miss it very much	I don’t miss it	I don’t miss it
62	Male	27	Single	0	Secondary education	worker	Medium	No	1	1	5	3	3	60	3_4	>=5	None	1_2	>=5	>=5	10.00 p.m_12.00 a.m	12.00_2.00 a.m	6.00 _08.00 a.m	08.00_10.00 a.m	None	30 min-1h	30 min-1h	None	Less than 30 min	1h-1h30min	None	1h-3h	Yes	No	None	2h-4h	None	30 min-1h	Less than 30 min	1h-2h	2h-4h	Less than 1h	Somewhat satisfied	Not satisfied	I don’t miss it	I miss it very little	I miss it very little	I miss it very little	I miss it very little
63	Female	30	Married	0	University education	worker	Medium	No	1	1	1	1	2	70	3_4	1_2	None	None	3_4h	>=5	8.00_10.00 p.m	12.00_2.00 a.m	Before 6.00 a.m	08.00_10.00 a.m	None	None	30 min-1h	None	30 min-1h	Less than 30 min	None	Less than 1h	No	Yes	None	2h-4h	None	Less than 30 min	Less than 30 min	> 3h	1h-2h	Less than 1h	Moderately satisfied	Not satisfied	I don’t miss it	I miss it moderately	I don’t miss it	I don’t miss it	I miss it moderately
64	Female	59	Married	1_4	University education	worker	Medium	Yes	1	1	1	3	1	65	3_4	3_4	1_2	None	>=5	>=5	10.00 p.m_12.00 a.m	10.00 p.m_12.00 a.m	6.00 _08.00 a.m	6.00 _08.00 a.m	Less than 30 min	None	30 min-1h	Less than 30 min	30 min-1h	Less than 30 min	1h-3h	1h-3h	No	No	None	None	30 min-1h	30 min-1h	30 min-1h	1h-2h	1h-2h	4h-6h	Moderately satisfied	Very satisfied	I miss it very little	I miss it very much	I don’t miss it	I miss it very little	I miss it very little
65	Female	27	Single	0	University education	worker	Medium	No	1	1	1	2	1	80	3_4	3_4	None	1_2	3_4h	3_4h	10.00 p.m_12.00 a.m	12.00_2.00 a.m	6.00 _08.00 a.m	08.00_10.00 a.m	None	None	Less than 30 min	30 min-1h	30 min-1h	30 min-1h	Less than 1h	1h-3h	Yes	Yes	Less than 2h	2h-4h	30 min-1h	1h-2h	30 min-1h	1h-2h	1h-2h	1h-2h	Not satisfied	Not satisfied	I miss it very little	I don’t miss it	I don’t miss it	I miss it very little	I don’t miss it
66	Male	42	Married	1_4	University education	worker	Medium	Yes	1	1	1	1	1	90	3_4	3_4	1_2	1_2	3_4h	3_4h	10.00 p.m_12.00 a.m	12.00_2.00 a.m	6.00 _08.00 a.m	08.00_10.00 a.m	Less than 30 min	Less than 30 min	None	None	Less than 30 min	30 min-1h	None	None	No	No	None	None	30 min-1h	> 3h	Less than 30 min	Less than 30 min	1h-2h	2h-4h	Moderately satisfied	Moderately satisfied	I don’t miss it	I miss it moderately	I miss it very much	I miss it moderately	I don’t miss it
67	Male	54	Married	1_4	University education	worker	High	Yes	1	1	1	1	1	90	3_4	3_4	1_2	1_2	>=5	>=5	10.00 p.m_12.00 a.m	12.00_2.00 a.m	6.00 _08.00 a.m	08.00_10.00 a.m	30 min-1h	1h-2h	30 min-1h	None	30 min-1h	30 min-1h	Less than 1h	Less than 1h	No	Yes	None	2h-4h	30 min-1h	1h-2h	2h-3h	30 min-1h	2h-4h	4h-6h	Very satisfied	Moderately satisfied	I miss it very little	I miss it moderately	I miss it very much	I miss it very much	I miss it very much
68	Female	40	Single	0	University education	worker	Medium	Yes	2	1	2	2	3	70	3_4	3_4	1_2	1_2	3_4h	3_4h	10.00 p.m_12.00 a.m	12.00_2.00 a.m	6.00 _08.00 a.m	08.00_10.00 a.m	Less than 30 min	None	Less than 30 min	Less than 30 min	30 min-1h	Less than 30 min	1h-3h	Less than 1h	No	Yes	None	Less than 2h	30 min-1h	30 min-1h	Less than 30 min	Less than 30 min	1h-2h	Less than 1h	Moderately satisfied	Somewhat satisfied	I don’t miss it	I miss it very little	I don’t miss it	I miss it very little	I miss it very little
69	Female	46	Married	1_4	University education	worker	Medium	No	1	1	1	2	1	100	3_4	1_2	1_2	1_2	3_4h	3_4h	10.00 p.m_12.00 a.m	10.00 p.m_12.00 a.m	6.00 _08.00 a.m	08.00_10.00 a.m	None	None	None	None	Less than 30 min	Less than 30 min	None	1h-3h	No	Yes	None	Less than 2h	None	None	Less than 30 min	> 3h	Less than 1h	4h-6h	Extremely satisfied	Extremely satisfied	Not concerned	I don’t miss it	I don’t miss it	I miss it very little	I miss it very little
70	Male	47	Married	1_4	University education	worker	High	No	1	1	1	1	1	80	3_4	3_4	None	1_2	3_4h	>=5	10.00 p.m_12.00 a.m	12.00_2.00 a.m	6.00 _08.00 a.m	08.00_10.00 a.m	Less than 30 min	1h-2h	Less than 30 min	None	30 min-1h	Less than 30 min	None	None	No	No	None	None	Less than 30 min	> 3h	30 min-1h	> 3h	Less than 1h	2h-4h	Very satisfied	Moderately satisfied	I miss it very little	I miss it extremely	I miss it extremely	I miss it extremely	I miss it moderately
71	Female	18	Single	0	University education	Student	Low	No	1	1	1	1	1	50	1_2	3_4	1_2	3_4	1_2h	3_4h	8.00_10.00 p.m	After 2.00 a.m	6.00 _08.00 a.m	10.00 a.m_12.00 p.m	None	Less than 30 min	Less than 30 min	None	1h30min-2h	1h30min-2h	None	None	No	Yes	None	2h-4h	None	None	Less than 30 min	Less than 30 min	Less than 1h	1h-2h	Very satisfied	Not satisfied	I don’t miss it	I miss it extremely	I don’t miss it	I miss it extremely	I don’t miss it
72	Female	20	Single	0	University education	Student	Low	No	1	1	1	1	1	90	3_4	>=5	None	3_4	>=5	3_4h	8.00_10.00 p.m	12.00_2.00 a.m	6.00 _08.00 a.m	10.00 a.m_12.00 p.m	30 min-1h	30 min-1h	30 min-1h	None	30 min-1h	30 min-1h	None	Less than 1h	No	Yes	None	Less than 2h	Less than 30 min	> 3h	Less than 30 min	> 3h	Less than 1h	1h-2h	Somewhat satisfied	Not satisfied	I miss it very little	I miss it very little	I miss it very little	I miss it very little	I miss it very little
73	Male	26	Married	0	University education	worker	Medium	No	1	1	1	1	1	100	3_4	3_4	1_2	1_2	>=5	>=5	10.00 p.m_12.00 a.m	10.00 p.m_12.00 a.m	6.00 _08.00 a.m	6.00 _08.00 a.m	None	None	Less than 30 min	Less than 30 min	Less than 30 min	30 min-1h	Less than 1h	Less than 1h	No	No	None	None	Less than 30 min	30 min-1h	30 min-1h	30 min-1h	1h-2h	2h-4h	Very satisfied	Moderately satisfied	I miss it very little	I miss it extremely	Not concerned	Not concerned	I miss it moderately
74	Female	53	Married	1_4	University education	worker	Medium	No	1	1	1	1	1	90	3_4	3_4	1_2	1_2	>=5	>=5	10.00 p.m_12.00 a.m	10.00 p.m_12.00 a.m	Before 6.00 a.m	Before 6.00 a.m	Less than 30 min	Less than 30 min	30 min-1h	Less than 30 min	Less than 30 min	30 min-1h	Less than 1h	Less than 1h	No	No	None	None	30 min-1h	30 min-1h	Less than 30 min	Less than 30 min	1h-2h	1h-2h	Very satisfied	Very satisfied	I miss it very little	I miss it very little	I miss it very little	I miss it very little	I miss it very little
75	Male	46	Married	1_4	Secondary education	worker	Medium	No	1	1	2	1	2	80	3_4	3_4	3_4	1_2	>=5	>=5	8.00_10.00 p.m	10.00 p.m_12.00 a.m	6.00 _08.00 a.m	08.00_10.00 a.m	None	30 min-1h	None	Less than 30 min	1h-1h30min	30 min-1h	None	3h-6h	No	Yes	None	4h-6h	1h-2h	Less than 30 min	Less than 30 min	Less than 30 min	Less than 1h	2h-4h	Not satisfied	Somewhat satisfied	I don’t miss it	I miss it very much	I miss it very much	I miss it very much	I miss it very much
76	Female	52	Married	1_4	University education	worker	Medium	No	1	1	1	1	1	96	3_4	3_4	1_2	1_2	3_4h	3_4h	8.00_10.00 p.m	10.00 p.m_12.00 a.m	Before 6.00 a.m	08.00_10.00 a.m	30 min-1h	None	Less than 30 min	Less than 30 min	Less than 30 min	Less than 30 min	Less than 1h	1h-3h	Yes	Yes	Less than 2h	2h-4h	Less than 30 min	30 min-1h	Less than 30 min	30 min-1h	Less than 1h	2h-4h	Not satisfied	Somewhat satisfied	I miss it very little	I miss it very little	I don’t miss it	I don’t miss it	I don’t miss it
77	Female	39	Separated	1_4	University education	worker	Medium	Yes	1	1	2	1	2	77	3_4	1_2	1_2	1_2	3_4h	>=5	10.00 p.m_12.00 a.m	12.00_2.00 a.m	Before 6.00 a.m	08.00_10.00 a.m	30 min-1h	1h-2h	1h-1h30min	Less than 30 min	30 min-1h	30 min-1h	1h-3h	1h-3h	Yes	No	Less than 2h	Less than 2h	30 min-1h	1h-2h	Less than 30 min	Less than 30 min	Less than 1h	Less than 1h	Not satisfied	Moderately satisfied	I don’t miss it	Not concerned	Not concerned	I miss it extremely	I miss it extremely
78	Male	44	Married	1_4	University education	worker	Medium	No	1	1	2	1	3	70	3_4	3_4	None	None	3_4h	3_4h	10.00 p.m_12.00 a.m	12.00_2.00 a.m	6.00 _08.00 a.m	08.00_10.00 a.m	30 min-1h	None	1h30min-2h	None	Less than 30 min	Less than 30 min	Less than 1h	1h-3h	No	Yes	4h-6h	4h-6h	1h-2h	2h-3h	30 min-1h	Less than 30 min	1h-2h	4h-6h	Not satisfied	Somewhat satisfied	I miss it very little	I miss it moderately	I miss it very little	I miss it very little	I miss it moderately
79	Female	52	Married	0	University education	worker	Medium	Yes	2	2	2	2	2	50	1_2	3_4	None	None	>=5	3_4h	10.00 p.m_12.00 a.m	10.00 p.m_12.00 a.m	6.00 _08.00 a.m	08.00_10.00 a.m	None	Less than 30 min	None	None	Less than 30 min	30 min-1h	Less than 1h	1h-3h	Yes	Yes	Less than 2h	Less than 2h	Less than 30 min	30 min-1h	Less than 30 min	30 min-1h	1h-2h	4h-6h	Moderately satisfied	Not satisfied	I miss it very little	I don’t miss it	I don’t miss it	I miss it very little	I don’t miss it
80	Male	41	Married	1_4	University education	worker	Medium	No	1	1	1	1	1	90	3_4	3_4	1_2	1_2	3_4h	3_4h	8.00_10.00 p.m	10.00 p.m_12.00 a.m	6.00 _08.00 a.m	08.00_10.00 a.m	Less than 30 min	None	30 min-1h	None	30 min-1h	30 min-1h	None	Less than 1h	No	Yes	None	Less than 2h	30 min-1h	30 min-1h	Less than 30 min	Less than 30 min	1h-2h	1h-2h	Somewhat satisfied	Somewhat satisfied	I don’t miss it	I don’t miss it	I miss it very little	I don’t miss it	I don’t miss it
81	Female	52	Married	1_4	University education	worker	Medium	Yes	1	1	1	2	4	50	3_4	3_4	1_2	1_2	>=5	>=5	12.00_2.00 a.m	12.00_2.00 a.m	6.00 _08.00 a.m	08.00_10.00 a.m	Less than 30 min	None	Less than 30 min	Less than 30 min	30 min-1h	30 min-1h	Less than 1h	1h-3h	No	Yes	None	2h-4h	Less than 30 min	30 min-1h	Less than 30 min	1h-2h	1h-2h	2h-4h	Extremely satisfied	Extremely satisfied	I miss it very little	I don’t miss it	I don’t miss it	I miss it very little	I don’t miss it
82	Female	43	Married	>4	University education	worker	Medium	No	1	1	1	2	1	80	3_4	1_2	1_2	1_2	3_4h	>=5	10.00 p.m_12.00 a.m	12.00_2.00 a.m	6.00 _08.00 a.m	10.00 a.m_12.00 p.m	None	Less than 30 min	30 min-1h	None	1h30min-2h	1h-1h30min	3h-6h	1h-3h	No	No	None	None	Less than 30 min	30 min-1h	Less than 30 min	30 min-1h	1h-2h	2h-4h	Very satisfied	Somewhat satisfied	I don’t miss it	I miss it very much	I miss it very little	I miss it very much	I miss it very much
83	Female	37	Married	1_4	University education	worker	Medium	No	1	1	1	1	1	80	1_2	1_2	None	None	1_2h	1_2h	10.00 p.m_12.00 a.m	10.00 p.m_12.00 a.m	6.00 _08.00 a.m	6.00 _08.00 a.m	None	None	None	None	30 min-1h	1h-1h30min	1h-3h	1h-3h	Yes	Yes	4h-6h	2h-4h	30 min-1h	2h-3h	Less than 30 min	2h-3h	Less than 1h	4h-6h	Moderately satisfied	Extremely satisfied	I miss it extremely	Not concerned	Not concerned	Not concerned	I don’t miss it
84	Female	35	Married	1_4	University education	worker	Medium	No	1	1	1	1	2	90	3_4	3_4	1_2	1_2	>=5	3_4h	10.00 p.m_12.00 a.m	12.00_2.00 a.m	6.00 _08.00 a.m	08.00_10.00 a.m	Less than 30 min	30 min-1h	Less than 30 min	None	Less than 30 min	Less than 30 min	Less than 1h	1h-3h	No	Yes	None	2h-4h	Less than 30 min	30 min-1h	Less than 30 min	30 min-1h	1h-2h	2h-4h	Somewhat satisfied	Not satisfied	I miss it very little	I miss it very little	I don’t miss it	I miss it very little	I don’t miss it
85	Female	37	Married	>4	University education	No occupation	Low	No	1	1	1	1	3	90	3_4	3_4	1_2	1_2	3_4h	3_4h	10.00 p.m_12.00 a.m	12.00_2.00 a.m	6.00 _08.00 a.m	08.00_10.00 a.m	30 min-1h	30 min-1h	None	None	Less than 30 min	Less than 30 min	1h-3h	1h-3h	No	No	None	None	Less than 30 min	30 min-1h	30 min-1h	30 min-1h	Less than 1h	1h-2h	Somewhat satisfied	Somewhat satisfied	I miss it very little	I miss it very little	I don’t miss it	I don’t miss it	I don’t miss it
86	Female	40	Married	1_4	University education	worker	Medium	No	1	1	1	1	2	99	3_4	3_4	3_4	1_2	3_4h	3_4h	10.00 p.m_12.00 a.m	12.00_2.00 a.m	Before 6.00 a.m	08.00_10.00 a.m	None	None	None	None	30 min-1h	1h-1h30min	Less than 1h	Less than 1h	Yes	Yes	Less than 2h	2h-4h	Less than 30 min	30 min-1h	Less than 30 min	30 min-1h	Less than 1h	2h-4h	Very satisfied	Moderately satisfied	I miss it very little	I miss it very little	I miss it very little	I miss it very little	I miss it very little
87	Male	46	Married	>4	University education	worker	Medium	No	1	1	1	1	1	80	3_4	3_4	None	None	>=5	>=5	10.00 p.m_12.00 a.m	10.00 p.m_12.00 a.m	6.00 _08.00 a.m	08.00_10.00 a.m	None	Less than 30 min	None	None	1h-1h30min	Less than 30 min	None	None	No	No	None	None	Less than 30 min	30 min-1h	> 3h	Less than 30 min	2h-4h	4h-6h	Very satisfied	Not satisfied	I don’t miss it	I miss it extremely	I don’t miss it	I don’t miss it	I don’t miss it
88	Female	39	Married	1_4	University education	worker	Medium	No	1	1	1	1	2	75	3_4	3_4	1_2	3_4	3_4h	3_4h	8.00_10.00 p.m	12.00_2.00 a.m	6.00 _08.00 a.m	08.00_10.00 a.m	Less than 30 min	None	None	None	Less than 30 min	Less than 30 min	1h-3h	3h-6h	No	Yes	2h-4h	4h-6h	30 min-1h	> 3h	30 min-1h	> 3h	2h-4h	4h-6h	Very satisfied	Moderately satisfied	I miss it very much	I don’t miss it	I don’t miss it	I don’t miss it	I don’t miss it
89	Female	26	Single	0	University education	worker	Medium	No	1	1	1	1	2	90	3_4	1_2	3_4	3_4	3_4h	>=5	12.00_2.00 a.m	12.00_2.00 a.m	6.00 _08.00 a.m	08.00_10.00 a.m	None	None	None	None	1h-1h30min	1h-1h30min	Less than 1h	Less than 1h	No	No	None	None	1h-2h	2h-3h	2h-3h	> 3h	1h-2h	2h-4h	Moderately satisfied	Somewhat satisfied	I miss it very little	I miss it very little	I miss it moderately	I miss it very little	I miss it very much
90	Male	60	Married	1_4	University education	worker	Medium	No	1	1	1	1	1	100	1_2	>=5	1_2	None	>=5	3_4h	10.00 p.m_12.00 a.m	10.00 p.m_12.00 a.m	6.00 _08.00 a.m	08.00_10.00 a.m	None	30 min-1h	None	1h-1h30min	Less than 30 min	30 min-1h	None	Less than 1h	No	No	None	None	Less than 30 min	1h-2h	30 min-1h	Less than 30 min	Less than 1h	1h-2h	Somewhat satisfied	Not satisfied	I miss it very little	I don’t miss it	I miss it very little	I don’t miss it	I don’t miss it
91	Female	39	Married	1_4	University education	worker	High	No	1	1	1	1	1	78	1_2	1_2	None	None	3_4h	>=5	8.00_10.00 p.m	8.00_10.00 p.m	Before 6.00 a.m	Before 6.00 a.m	None	None	1h30min-2h	1h30min-2h	30 min-1h	30 min-1h	Less than 1h	1h-3h	Yes	Yes	6h-8h	4h-6h	Less than 30 min	Less than 30 min	1h-2h	> 3h	Less than 1h	2h-4h	Very satisfied	Very satisfied	I miss it moderately	I miss it very little	I miss it very little	I miss it very little	I miss it moderately
92	Female	25	Single	0	University education	worker	High	No	1	1	1	1	1	99	1_2	3_4	1_2	3_4	3_4h	>=5	10.00 p.m_12.00 a.m	12.00_2.00 a.m	6.00 _08.00 a.m	10.00 a.m_12.00 p.m	None	1h-2h	1h-1h30min	Less than 30 min	1h30min-2h	30 min-1h	1h-3h	3h-6h	No	No	4h-6h	Less than 2h	30 min-1h	1h-2h	30 min-1h	2h-3h	1h-2h	2h-4h	Moderately satisfied	Not satisfied	I miss it moderately	I miss it moderately	I miss it moderately	I miss it moderately	I miss it moderately
93	Female	21	Separated	0	University education	worker	Medium	No	1	1	3	3	3	40	3_4	>=5	1_2	3_4	3_4h	>=5	10.00 p.m_12.00 a.m	After 2.00 a.m	6.00 _08.00 a.m	10.00 a.m_12.00 p.m	30 min-1h	1h-2h	None	Less than 30 min	Less than 30 min	30 min-1h	Less than 1h	1h-3h	No	No	None	None	Less than 30 min	30 min-1h	1h-2h	2h-3h	2h-4h	4h-6h	Very satisfied	Moderately satisfied	I miss it very much	I miss it very little	I miss it moderately	I miss it extremely	Not concerned
94	Female	20	Single	0	University education	Student	Medium	Yes	1	1	1	1	3	80	3_4	1_2	1_2	None	3_4h	>=5	12.00_2.00 a.m	After 2.00 a.m	6.00 _08.00 a.m	10.00 a.m_12.00 p.m	30 min-1h	None	1h-1h30min	None	1h30min-2h	30 min-1h	1h-3h	Less than 1h	No	Yes	None	Less than 2h	30 min-1h	> 3h	1h-2h	> 3h	Less than 1h	1h-2h	Very satisfied	Not satisfied	I miss it very little	I don’t miss it	I miss it very little	I miss it moderately	I miss it extremely
95	Male	64	Married	>4	University education	worker	Low	No	1	1	1	1	1	100	3_4	3_4	None	None	3_4h	3_4h	12.00_2.00 a.m	12.00_2.00 a.m	08.00_10.00 a.m	08.00_10.00 a.m	30 min-1h	30 min-1h	30 min-1h	Less than 30 min	30 min-1h	30 min-1h	Less than 1h	Less than 1h	No	No	None	None	30 min-1h	30 min-1h	1h-2h	1h-2h	Less than 1h	Less than 1h	Extremely satisfied	Extremely satisfied	I don’t miss it	I miss it very little	I don’t miss it	I don’t miss it	I don’t miss it
96	Male	43	Married	1_4	University education	worker	High	Yes	3	1	3	1	1	90	3_4	1_2	1_2	1_2	>=5	>=5	8.00_10.00 p.m	10.00 p.m_12.00 a.m	6.00 _08.00 a.m	6.00 _08.00 a.m	None	None	None	None	30 min-1h	Less than 30 min	None	Less than 1h	No	Yes	None	4h-6h	30 min-1h	Less than 30 min	2h-3h	2h-3h	Less than 1h	1h-2h	Somewhat satisfied	Somewhat satisfied	I miss it very little	I miss it moderately	I miss it moderately	I miss it moderately	I miss it very little
97	Female	52	Married	1_4	University education	No occupation	Medium	No	1	1	1	2	1	80	3_4	3_4	None	None	>=5	>=5	10.00 p.m_12.00 a.m	12.00_2.00 a.m	6.00 _08.00 a.m	10.00 a.m_12.00 p.m	Less than 30 min	None	None	None	Less than 30 min	30 min-1h	1h-3h	1h-3h	No	No	None	None	Less than 30 min	Less than 30 min	30 min-1h	1h-2h	Less than 1h	1h-2h	Moderately satisfied	Moderately satisfied	I don’t miss it	I don’t miss it	I don’t miss it	I miss it very much	I don’t miss it
98	Male	55	Married	1_4	University education	worker	Medium	No	1	1	1	1	1	90	3_4	3_4	1_2	1_2	>=5	>=5	10.00 p.m_12.00 a.m	10.00 p.m_12.00 a.m	Before 6.00 a.m	08.00_10.00 a.m	Less than 30 min	30 min-1h	Less than 30 min	Less than 30 min	Less than 30 min	Less than 30 min	Less than 1h	Less than 1h	No	Yes	Less than 2h	Less than 2h	30 min-1h	30 min-1h	Less than 30 min	30 min-1h	1h-2h	1h-2h	Extremely satisfied	Extremely satisfied	I miss it very little	I miss it extremely	I don’t miss it	I miss it very much	I miss it very little
99	Female	23	Single	0	University education	worker	Low	No	2	1	4	1	2	60	1_2	3_4	1_2	3_4	>=5	3_4h	10.00 p.m_12.00 a.m	After 2.00 a.m	6.00 _08.00 a.m	10.00 a.m_12.00 p.m	Less than 30 min	None	None	None	Less than 30 min	30 min-1h	Less than 1h	3h-6h	No	No	None	None	None	> 3h	1h-2h	> 3h	1h-2h	2h-4h	Very satisfied	Moderately satisfied	I miss it moderately	I miss it moderately	I don’t miss it	I don’t miss it	I don’t miss it
100	Male	53	Married	1_4	University education	worker	Medium	No	1	1	1	1	2	100	3_4	3_4	1_2	None	>=5	>=5	10.00 p.m_12.00 a.m	10.00 p.m_12.00 a.m	6.00 _08.00 a.m	08.00_10.00 a.m	None	None	30 min-1h	None	Less than 30 min	Less than 30 min	Less than 1h	1h-3h	No	No	None	None	1h-2h	2h-3h	1h-2h	Less than 30 min	2h-4h	4h-6h	Very satisfied	Very satisfied	Not concerned	I miss it moderately	I miss it very much	Not concerned	Not concerned
101	Female	54	Single	0	University education	worker	Medium	Yes	1	1	1	1	1	90	3_4	3_4	None	None	>=5	>=5	10.00 p.m_12.00 a.m	12.00_2.00 a.m	Before 6.00 a.m	Before 6.00 a.m	None	Less than 30 min	None	None	30 min-1h	Less than 30 min	1h-3h	1h-3h	No	Yes	4h-6h	Less than 2h	Less than 30 min	30 min-1h	30 min-1h	30 min-1h	Less than 1h	2h-4h	Very satisfied	Moderately satisfied	I miss it very much	I miss it very little	I don’t miss it	I miss it very much	I don’t miss it
102	Female	20	Single	0	University education	Student	Low	No	1	1	2	1	2	85	3_4	3_4	1_2	3_4	>=5	3_4h	10.00 p.m_12.00 a.m	12.00_2.00 a.m	6.00 _08.00 a.m	10.00 a.m_12.00 p.m	30 min-1h	None	30 min-1h	None	30 min-1h	30 min-1h	Less than 1h	1h-3h	No	Yes	None	Less than 2h	None	Less than 30 min	2h-3h	2h-3h	Less than 1h	2h-4h	Somewhat satisfied	Not satisfied	I miss it very little	I miss it very little	Not concerned	I miss it moderately	Not concerned
103	Female	27	Married	1_4	University education	worker	Medium	Yes	2	1	1	2	1	75	>=5	>=5	None	1_2	>=5	3_4h	8.00_10.00 p.m	12.00_2.00 a.m	6.00 _08.00 a.m	08.00_10.00 a.m	None	None	None	30 min-1h	30 min-1h	30 min-1h	Less than 1h	1h-3h	No	Yes	6h-8h	> 8h	Less than 30 min	30 min-1h	Less than 30 min	1h-2h	Less than 1h	2h-4h	Moderately satisfied	Moderately satisfied	I miss it very little	I don’t miss it	I miss it very little	I miss it very little	I don’t miss it
104	Female	35	Married	1_4	University education	worker	Medium	Yes	1	1	1	1	2	50	3_4	1_2	1_2	1_2	3_4h	>=5	10.00 p.m_12.00 a.m	12.00_2.00 a.m	6.00 _08.00 a.m	08.00_10.00 a.m	None	30 min-1h	Less than 30 min	None	1h-1h30min	Less than 30 min	1h-3h	1h-3h	No	Yes	None	> 8h	Less than 30 min	2h-3h	30 min-1h	> 3h	2h-4h	4h-6h	Very satisfied	Moderately satisfied	I miss it very little	I don’t miss it	I don’t miss it	I miss it very much	I miss it very much
105	Female	27	Separated	0	University education	worker	Medium	No	1	1	1	1	1	80	1_2	1_2	1_2	1_2	>=5	>=5	10.00 p.m_12.00 a.m	After 2.00 a.m	6.00 _08.00 a.m	08.00_10.00 a.m	None	None	Less than 30 min	30 min-1h	Less than 30 min	30 min-1h	Less than 1h	Less than 1h	No	No	None	None	None	Less than 30 min	30 min-1h	1h-2h	4h-6h	2h-4h	Very satisfied	Moderately satisfied	I don’t miss it	Not concerned	I miss it extremely	I miss it extremely	I miss it extremely
106	Female	36	Married	1_4	University education	worker	Medium	No	1	1	1	2	3	80	3_4	3_4	1_2	3_4	3_4h	3_4h	10.00 p.m_12.00 a.m	12.00_2.00 a.m	6.00 _08.00 a.m	08.00_10.00 a.m	None	Less than 30 min	30 min-1h	Less than 30 min	1h-1h30min	30 min-1h	1h-3h	1h-3h	No	No	None	None	Less than 30 min	30 min-1h	30 min-1h	1h-2h	1h-2h	1h-2h	Moderately satisfied	Somewhat satisfied	I miss it very little	I don’t miss it	I don’t miss it	I miss it very little	I miss it very little
107	Male	51	Married	1_4	University education	worker	Medium	No	1	1	1	1	1	80	3_4	3_4	1_2	None	>=5	>=5	12.00_2.00 a.m	12.00_2.00 a.m	6.00 _08.00 a.m	08.00_10.00 a.m	Less than 30 min	Less than 30 min	30 min-1h	Less than 30 min	30 min-1h	30 min-1h	None	None	Yes	Yes	2h-4h	2h-4h	30 min-1h	30 min-1h	1h-2h	1h-2h	Less than 1h	Less than 1h	Very satisfied	Moderately satisfied	I don’t miss it	I miss it very little	I don’t miss it	I miss it very little	I miss it very little
108	Female	33	Single	0	University education	worker	Medium	No	1	1	1	2	2	70	3_4	3_4	None	None	3_4h	3_4h	10.00 p.m_12.00 a.m	12.00_2.00 a.m	6.00 _08.00 a.m	08.00_10.00 a.m	None	30 min-1h	30 min-1h	Less than 30 min	30 min-1h	30 min-1h	None	1h-3h	No	No	None	None	None	Less than 30 min	1h-2h	Less than 30 min	Less than 1h	Less than 1h	Very satisfied	Moderately satisfied	I don’t miss it	I don’t miss it	I don’t miss it	I miss it very little	I miss it very much
109	Female	32	Married	1_4	University education	worker	Medium	No	1	1	1	1	2	100	3_4	3_4	None	3_4	3_4h	3_4h	10.00 p.m_12.00 a.m	12.00_2.00 a.m	6.00 _08.00 a.m	10.00 a.m_12.00 p.m	None	None	Less than 30 min	30 min-1h	30 min-1h	30 min-1h	1h-3h	1h-3h	No	No	None	None	None	30 min-1h	30 min-1h	1h-2h	1h-2h	4h-6h	Somewhat satisfied	Moderately satisfied	I don’t miss it	Not concerned	Not concerned	Not concerned	I miss it moderately
110	Female	49	Married	1_4	University education	worker	Medium	Yes	1	1	1	1	2	100	3_4	3_4	None	None	>=5	>=5	8.00_10.00 p.m	10.00 p.m_12.00 a.m	Before 6.00 a.m	08.00_10.00 a.m	None	None	30 min-1h	None	1h-1h30min	Less than 30 min	3h-6h	3h-6h	Yes	Yes	Less than 2h	6h-8h	None	Less than 30 min	1h-2h	Less than 30 min	2h-4h	4h-6h	Extremely satisfied	Extremely satisfied	I miss it very little	Not concerned	Not concerned	I miss it extremely	Not concerned
111	Female	28	Single	0	University education	worker	Medium	Yes	1	1	1	3	3	45	3_4	3_4	1_2	1_2	>=5	3_4h	10.00 p.m_12.00 a.m	10.00 p.m_12.00 a.m	6.00 _08.00 a.m	08.00_10.00 a.m	Less than 30 min	30 min-1h	30 min-1h	None	1h-1h30min	1h-1h30min	1h-3h	1h-3h	No	Yes	4h-6h	4h-6h	Less than 30 min	Less than 30 min	30 min-1h	30 min-1h	2h-4h	4h-6h	Very satisfied	Somewhat satisfied	I miss it very little	I miss it moderately	I miss it moderately	I miss it extremely	I miss it extremely
112	Female	25	Single	0	University education	Student	Medium	No	1	1	2	2	2	80	1_2	1_2	1_2	1_2	>=5	>=5	12.00_2.00 a.m	After 2.00 a.m	10.00 a.m_12.00 p.m	10.00 a.m_12.00 p.m	None	None	30 min-1h	None	30 min-1h	Less than 30 min	1h-3h	1h-3h	No	Yes	None	Less than 2h	Less than 30 min	30 min-1h	1h-2h	1h-2h	Less than 1h	Less than 1h	Very satisfied	Not satisfied	I miss it very much	I don’t miss it	I miss it extremely	I miss it very much	I miss it very little
113	Male	52	Married	>4	University education	worker	Medium	Yes	2	1	1	1	1	99	3_4	3_4	1_2	1_2	>=5	>=5	12.00_2.00 a.m	12.00_2.00 a.m	6.00 _08.00 a.m	6.00 _08.00 a.m	Less than 30 min	Less than 30 min	None	None	30 min-1h	30 min-1h	None	Less than 1h	Yes	Yes	Less than 2h	6h-8h	Less than 30 min	30 min-1h	1h-2h	2h-3h	1h-2h	2h-4h	Extremely satisfied	Very satisfied	I don’t miss it	I miss it extremely	Not concerned	Not concerned	I don’t miss it
114	Female	29	Single	0	University education	worker	Medium	No	1	1	1	1	1	85	3_4	3_4	1_2	3_4	3_4h	1_2h	10.00 p.m_12.00 a.m	After 2.00 a.m	08.00_10.00 a.m	10.00 a.m_12.00 p.m	None	30 min-1h	Less than 30 min	None	Less than 30 min	30 min-1h	Less than 1h	3h-6h	No	No	None	None	Less than 30 min	1h-2h	Less than 30 min	1h-2h	Less than 1h	1h-2h	Very satisfied	Very satisfied	I miss it very little	I miss it extremely	Not concerned	Not concerned	I miss it very much
115	Female	26	Married	1_4	University education	No occupation	Low	No	1	1	1	2	2	90	3_4	1_2	None	3_4	1_2h	>=5	10.00 p.m_12.00 a.m	10.00 p.m_12.00 a.m	08.00_10.00 a.m	08.00_10.00 a.m	None	None	Less than 30 min	Less than 30 min	30 min-1h	30 min-1h	1h-3h	1h-3h	No	No	None	None	Less than 30 min	None	30 min-1h	1h-2h	1h-2h	1h-2h	Extremely satisfied	Extremely satisfied	I miss it very much	I miss it very much	Not concerned	I miss it extremely	I miss it extremely
116	Female	28	Single	0	University education	worker	Medium	No	1	1	1	1	2	50	3_4	3_4	None	1_2	>=5	>=5	8.00_10.00 p.m	8.00_10.00 p.m	Before 6.00 a.m	6.00 _08.00 a.m	Less than 30 min	Less than 30 min	None	None	1h30min-2h	1h30min-2h	1h-3h	1h-3h	No	No	None	None	2h-3h	None	> 3h	> 3h	Less than 1h	Less than 1h	Somewhat satisfied	Somewhat satisfied	I don’t miss it	I don’t miss it	I don’t miss it	I don’t miss it	I miss it extremely
117	Male	52	Married	1_4	University education	worker	Low	No	1	1	1	1	2	90	3_4	1_2	1_2	1_2	3_4h	3_4h	10.00 p.m_12.00 a.m	12.00_2.00 a.m	6.00 _08.00 a.m	08.00_10.00 a.m	Less than 30 min	None	30 min-1h	None	Less than 30 min	30 min-1h	Less than 1h	Less than 1h	No	Yes	None	4h-6h	30 min-1h	1h-2h	30 min-1h	1h-2h	1h-2h	2h-4h	Very satisfied	Very satisfied	I don’t miss it	I miss it moderately	I don’t miss it	I miss it extremely	I miss it extremely
118	Female	38	Married	1_4	University education	worker	Medium	Yes	1	1	1	2	1	70	3_4	3_4	None	1_2	>=5	3_4h	8.00_10.00 p.m	10.00 p.m_12.00 a.m	6.00 _08.00 a.m	08.00_10.00 a.m	None	None	30 min-1h	None	30 min-1h	Less than 30 min	1h-3h	3h-6h	Yes	No	6h-8h	None	30 min-1h	2h-3h	30 min-1h	1h-2h	Less than 1h	2h-4h	Very satisfied	Somewhat satisfied	I miss it very little	I don’t miss it	I don’t miss it	I miss it very little	I miss it very much
119	Female	26	Married	1_4	Secondary education	No occupation	Medium	No	1	1	1	1	2	100	1_2	1_2	3_4	3_4	3_4h	3_4h	10.00 p.m_12.00 a.m	10.00 p.m_12.00 a.m	08.00_10.00 a.m	08.00_10.00 a.m	30 min-1h	30 min-1h	None	None	Less than 30 min	Less than 30 min	1h-3h	1h-3h	No	No	None	None	Less than 30 min	Less than 30 min	30 min-1h	1h-2h	1h-2h	2h-4h	Extremely satisfied	Extremely satisfied	I miss it very little	I don’t miss it	I don’t miss it	I don’t miss it	I don’t miss it
120	Female	23	Single	0	University education	Student	Medium	No	1	1	1	1	1	99	1_2	3_4	1_2	3_4	>=5	>=5	10.00 p.m_12.00 a.m	12.00_2.00 a.m	6.00 _08.00 a.m	08.00_10.00 a.m	None	None	None	None	30 min-1h	Less than 30 min	Less than 1h	1h-3h	Yes	Yes	Less than 2h	4h-6h	Less than 30 min	Less than 30 min	30 min-1h	Less than 30 min	Less than 1h	1h-2h	Very satisfied	Very satisfied	I don’t miss it	I don’t miss it	I don’t miss it	I miss it very little	I don’t miss it
121	Male	66	Married	1_4	University education	worker	Medium	Yes	1	1	1	1	1	90	3_4	3_4	1_2	1_2	>=5	>=5	12.00_2.00 a.m	12.00_2.00 a.m	Before 6.00 a.m	Before 6.00 a.m	None	None	30 min-1h	30 min-1h	30 min-1h	Less than 30 min	None	None	Yes	Yes	Less than 2h	Less than 2h	1h-2h	1h-2h	30 min-1h	30 min-1h	1h-2h	1h-2h	Somewhat satisfied	Moderately satisfied	I don’t miss it	I miss it moderately	I don’t miss it	I don’t miss it	I don’t miss it
122	Female	24	Married	1_4	University education	worker	Medium	No	1	1	1	1	1	95	1_2	1_2	None	None	1_2h	1_2h	10.00 p.m_12.00 a.m	10.00 p.m_12.00 a.m	6.00 _08.00 a.m	6.00 _08.00 a.m	None	None	1h-1h30min	1h30min-2h	Less than 30 min	Less than 30 min	Less than 1h	1h-3h	No	Yes	None	Less than 2h	Less than 30 min	Less than 30 min	Less than 30 min	Less than 30 min	Less than 1h	1h-2h	Moderately satisfied	Extremely satisfied	I don’t miss it	I don’t miss it	I don’t miss it	I don’t miss it	I don’t miss it
123	Female	31	Married	1_4	University education	worker	Medium	Yes	1	1	1	2	1	85	3_4	1_2	1_2	1_2	3_4h	>=5	10.00 p.m_12.00 a.m	12.00_2.00 a.m	Before 6.00 a.m	08.00_10.00 a.m	Less than 30 min	None	Less than 30 min	None	30 min-1h	1h-1h30min	1h-3h	1h-3h	No	No	None	None	Less than 30 min	30 min-1h	30 min-1h	1h-2h	Less than 1h	2h-4h	Moderately satisfied	Not satisfied	I miss it very little	I don’t miss it	I don’t miss it	I don’t miss it	I don’t miss it
124	Male	35	Married	1_4	University education	worker	Medium	No	1	1	1	1	1	95	3_4	3_4	1_2	1_2	>=5	>=5	12.00_2.00 a.m	12.00_2.00 a.m	6.00 _08.00 a.m	08.00_10.00 a.m	None	30 min-1h	30 min-1h	Less than 30 min	Less than 30 min	Less than 30 min	1h-3h	1h-3h	Yes	Yes	Less than 2h	Less than 2h	1h-2h	1h-2h	Less than 30 min	Less than 30 min	2h-4h	4h-6h	Moderately satisfied	Somewhat satisfied	I don’t miss it	I miss it moderately	I miss it very little	I don’t miss it	I miss it moderately
125	Female	42	Married	1_4	University education	worker	Medium	No	1	1	1	1	1	90	3_4	3_4	1_2	None	3_4h	3_4h	10.00 p.m_12.00 a.m	12.00_2.00 a.m	6.00 _08.00 a.m	08.00_10.00 a.m	None	30 min-1h	Less than 30 min	None	Less than 30 min	Less than 30 min	1h-3h	1h-3h	No	Yes	2h-4h	Less than 2h	Less than 30 min	> 3h	30 min-1h	1h-2h	Less than 1h	2h-4h	Very satisfied	Somewhat satisfied	I don’t miss it	I miss it very much	I don’t miss it	I miss it very little	I miss it very little
126	Female	27	Married	1_4	University education	No occupation	Medium	No	1	1	1	1	2	80	3_4	3_4	None	1_2	3_4h	3_4h	10.00 p.m_12.00 a.m	12.00_2.00 a.m	08.00_10.00 a.m	08.00_10.00 a.m	None	None	30 min-1h	30 min-1h	30 min-1h	30 min-1h	Less than 1h	Less than 1h	No	No	None	None	None	Less than 30 min	Less than 30 min	1h-2h	4h-6h	4h-6h	Moderately satisfied	Moderately satisfied	I miss it moderately	I don’t miss it	I don’t miss it	I miss it very much	I miss it very much
127	Female	28	Married	0	University education	worker	Medium	Yes	5	1	3	2	2	70	3_4	1_2	None	None	3_4h	>=5	10.00 p.m_12.00 a.m	After 2.00 a.m	6.00 _08.00 a.m	10.00 a.m_12.00 p.m	None	None	1h-1h30min	None	1h-1h30min	Less than 30 min	1h-3h	Less than 1h	Yes	No	Less than 2h	None	30 min-1h	1h-2h	1h-2h	2h-3h	2h-4h	Less than 1h	Very satisfied	Somewhat satisfied	I miss it moderately	Not concerned	I don’t miss it	I miss it extremely	I miss it extremely
128	Female	25	Married	0	University education	No occupation	Medium	Yes	1	1	1	1	2	98	3_4	3_4	None	1_2	1_2h	1_2h	12.00_2.00 a.m	After 2.00 a.m	08.00_10.00 a.m	10.00 a.m_12.00 p.m	1h-2h	1h-2h	None	Less than 30 min	1h-1h30min	1h-1h30min	1h-3h	3h-6h	No	No	None	None	30 min-1h	1h-2h	2h-3h	> 3h	1h-2h	1h-2h	Very satisfied	Somewhat satisfied	I miss it very little	Not concerned	I don’t miss it	I miss it extremely	Not concerned
129	Female	29	Married	1_4	University education	No occupation	Medium	No	1	1	1	2	2	50	3_4	3_4	None	1_2	1_2h	3_4h	10.00 p.m_12.00 a.m	12.00_2.00 a.m	08.00_10.00 a.m	10.00 a.m_12.00 p.m	30 min-1h	None	30 min-1h	None	Less than 30 min	Less than 30 min	1h-3h	3h-6h	No	No	None	None	None	1h-2h	30 min-1h	1h-2h	1h-2h	4h-6h	Very satisfied	Not satisfied	I miss it moderately	I miss it moderately	I miss it moderately	I miss it moderately	I miss it moderately
130	Female	38	Widowed	0	University education	worker	Medium	Yes	1	1	1	2	3	65	1_2	1_2	1_2	None	>=5	>=5	12.00_2.00 a.m	12.00_2.00 a.m	6.00 _08.00 a.m	08.00_10.00 a.m	None	None	1h30min-2h	1h-1h30min	30 min-1h	30 min-1h	1h-3h	3h-6h	Yes	Yes	6h-8h	Less than 2h	1h-2h	> 3h	1h-2h	30 min-1h	Less than 1h	1h-2h	Moderately satisfied	Not satisfied	I miss it very little	Not concerned	Not concerned	Not concerned	I miss it extremely
131	Female	40	Married	1_4	University education	No occupation	Low	No	1	1	1	1	2	100	3_4	3_4	1_2	1_2	3_4h	3_4h	10.00 p.m_12.00 a.m	12.00_2.00 a.m	6.00 _08.00 a.m	08.00_10.00 a.m	Less than 30 min	None	Less than 30 min	Less than 30 min	Less than 30 min	Less than 30 min	1h-3h	1h-3h	No	No	None	None	Less than 30 min	Less than 30 min	30 min-1h	1h-2h	1h-2h	2h-4h	Somewhat satisfied	Somewhat satisfied	I miss it very little	I don’t miss it	I don’t miss it	I don’t miss it	I don’t miss it
132	Female	35	Married	0	University education	worker	Medium	No	1	1	1	2	2	80	3_4	1_2	1_2	1_2	3_4h	3_4h	10.00 p.m_12.00 a.m	12.00_2.00 a.m	6.00 _08.00 a.m	08.00_10.00 a.m	None	None	30 min-1h	30 min-1h	Less than 30 min	Less than 30 min	Less than 1h	Less than 1h	No	Yes	None	Less than 2h	None	None	Less than 30 min	Less than 30 min	2h-4h	Less than 1h	Very satisfied	Somewhat satisfied	I don’t miss it	I miss it very little	I don’t miss it	I miss it very little	I miss it very much
133	Female	54	Married	0	University education	worker	Medium	No	1	1	1	1	1	80	3_4	1_2	1_2	1_2	3_4h	3_4h	10.00 p.m_12.00 a.m	12.00_2.00 a.m	6.00 _08.00 a.m	08.00_10.00 a.m	Less than 30 min	30 min-1h	30 min-1h	Less than 30 min	30 min-1h	30 min-1h	1h-3h	Less than 1h	No	No	None	None	Less than 30 min	Less than 30 min	30 min-1h	Less than 30 min	Less than 1h	1h-2h	Extremely satisfied	Extremely satisfied	I don’t miss it	I don’t miss it	I don’t miss it	I don’t miss it	I don’t miss it
134	Female	35	Single	0	University education	worker	Medium	Yes	1	1	1	1	2	90	3_4	3_4	1_2	1_2	3_4h	3_4h	12.00_2.00 a.m	12.00_2.00 a.m	08.00_10.00 a.m	10.00 a.m_12.00 p.m	Less than 30 min	Less than 30 min	30 min-1h	Less than 30 min	30 min-1h	30 min-1h	1h-3h	1h-3h	No	No	None	None	Less than 30 min	Less than 30 min	30 min-1h	30 min-1h	2h-4h	2h-4h	Very satisfied	Moderately satisfied	I miss it very much	I don’t miss it	I miss it very much	I miss it moderately	I miss it very much
135	Female	29	Single	0	University education	worker	Medium	No	1	1	1	1	2	80	1_2	1_2	1_2	None	>=5	3_4h	10.00 p.m_12.00 a.m	12.00_2.00 a.m	08.00_10.00 a.m	08.00_10.00 a.m	None	None	Less than 30 min	Less than 30 min	Less than 30 min	Less than 30 min	Less than 1h	Less than 1h	No	Yes	None	2h-4h	Less than 30 min	1h-2h	Less than 30 min	Less than 30 min	Less than 1h	2h-4h	Moderately satisfied	Moderately satisfied	I miss it very little	I don’t miss it	I don’t miss it	I don’t miss it	I don’t miss it
136	Female	25	Separated	0	University education	No occupation	Low	No	4	1	1	1	2	70	3_4	1_2	3_4	1_2	3_4h	>=5	12.00_2.00 a.m	After 2.00 a.m	10.00 a.m_12.00 p.m	10.00 a.m_12.00 p.m	Less than 30 min	30 min-1h	30 min-1h	None	1h30min-2h	1h30min-2h	Less than 1h	1h-3h	No	No	None	None	Less than 30 min	Less than 30 min	Less than 30 min	Less than 30 min	Less than 1h	2h-4h	Very satisfied	Very satisfied	I don’t miss it	I miss it very little	I don’t miss it	I don’t miss it	I don’t miss it
137	Female	38	Married	1_4	University education	worker	Medium	Yes	2	1	2	2	1	90	3_4	1_2	None	None	3_4h	>=5	10.00 p.m_12.00 a.m	After 2.00 a.m	6.00 _08.00 a.m	10.00 a.m_12.00 p.m	1h-2h	None	None	None	30 min-1h	30 min-1h	1h-3h	1h-3h	No	Yes	None	2h-4h	30 min-1h	30 min-1h	30 min-1h	30 min-1h	4h-6h	4h-6h	Moderately satisfied	Moderately satisfied	I don’t miss it	Not concerned	Not concerned	I miss it extremely	Not concerned
138	Female	24	Single	0	University education	Student	Low	No	1	1	1	2	1	60	3_4	3_4	1_2	None	3_4h	>=5	12.00_2.00 a.m	After 2.00 a.m	6.00 _08.00 a.m	10.00 a.m_12.00 p.m	30 min-1h	None	None	None	Less than 30 min	Less than 30 min	Less than 1h	1h-3h	No	Yes	None	Less than 2h	Less than 30 min	30 min-1h	Less than 30 min	Less than 30 min	1h-2h	4h-6h	Moderately satisfied	Moderately satisfied	I don’t miss it	Not concerned	I miss it moderately	I miss it moderately	I miss it very much
139	Female	21	Single	0	University education	Student	Low	No	1	1	1	2	2	60	3_4	3_4	None	None	>=5	3_4h	10.00 p.m_12.00 a.m	12.00_2.00 a.m	08.00_10.00 a.m	10.00 a.m_12.00 p.m	1h-2h	1h-2h	30 min-1h	30 min-1h	30 min-1h	1h-1h30min	1h-3h	3h-6h	No	Yes	None	Less than 2h	Less than 30 min	Less than 30 min	Less than 30 min	30 min-1h	Less than 1h	Less than 1h	Moderately satisfied	Very satisfied	I miss it very little	I miss it very much	I miss it very much	I don’t miss it	I miss it very little
140	Female	27	Single	0	University education	No occupation	Medium	No	1	1	2	2	3	60	3_4	1_2	None	None	>=5	>=5	12.00_2.00 a.m	After 2.00 a.m	08.00_10.00 a.m	10.00 a.m_12.00 p.m	None	None	Less than 30 min	Less than 30 min	1h-1h30min	Less than 30 min	1h-3h	1h-3h	Yes	Yes	None	None	1h-2h	2h-3h	1h-2h	2h-3h	2h-4h	4h-6h	Moderately satisfied	Moderately satisfied	I don’t miss it	I don’t miss it	I don’t miss it	I don’t miss it	I miss it very little
141	Female	28	Single	0	University education	worker	Medium	No	1	1	1	1	2	70	3_4	3_4	1_2	1_2	3_4h	>=5	10.00 p.m_12.00 a.m	12.00_2.00 a.m	6.00 _08.00 a.m	08.00_10.00 a.m	None	30 min-1h	None	None	30 min-1h	Less than 30 min	None	1h-3h	No	Yes	None	> 8h	None	1h-2h	Less than 30 min	30 min-1h	2h-4h	4h-6h	Moderately satisfied	Not satisfied	I miss it moderately	I don’t miss it	I don’t miss it	I miss it extremely	I don’t miss it
142	Female	21	Single	0	University education	Student	Low	No	2	1	1	1	2	50	1_2	1_2	None	None	>=5	>=5	10.00 p.m_12.00 a.m	After 2.00 a.m	6.00 _08.00 a.m	10.00 a.m_12.00 p.m	None	30 min-1h	None	None	Less than 30 min	Less than 30 min	1h-3h	1h-3h	No	Yes	None	2h-4h	None	Less than 30 min	Less than 30 min	Less than 30 min	2h-4h	4h-6h	Very satisfied	Moderately satisfied	I don’t miss it	I don’t miss it	I miss it moderately	I don’t miss it	I don’t miss it
143	Female	31	Married	1_4	Secondary education	No occupation	Medium	No	1	1	1	1	3	50	3_4	3_4	1_2	3_4	3_4h	3_4h	10.00 p.m_12.00 a.m	After 2.00 a.m	6.00 _08.00 a.m	10.00 a.m_12.00 p.m	Less than 30 min	Less than 30 min	None	None	Less than 30 min	30 min-1h	1h-3h	3h-6h	No	No	None	None	Less than 30 min	2h-3h	30 min-1h	Less than 30 min	Less than 1h	2h-4h	Extremely satisfied	Somewhat satisfied	I miss it very much	I don’t miss it	I don’t miss it	I miss it extremely	I don’t miss it
144	Female	23	Single	0	University education	worker	Medium	No	1	1	1	1	2	97	1_2	1_2	1_2	3_4	>=5	3_4h	After 2.00 a.m	12.00_2.00 a.m	10.00 a.m_12.00 p.m	6.00 _08.00 a.m	1h-2h	1h-2h	Less than 30 min	None	Less than 30 min	30 min-1h	Less than 1h	1h-3h	No	Yes	None	2h-4h	Less than 30 min	30 min-1h	Less than 30 min	30 min-1h	1h-2h	2h-4h	Somewhat satisfied	Very satisfied	I miss it very little	I miss it very little	I don’t miss it	I miss it moderately	I don’t miss it
145	Female	34	Married	1_4	University education	worker	Medium	No	1	1	1	1	1	100	1_2	1_2	1_2	1_2	3_4h	3_4h	12.00_2.00 a.m	12.00_2.00 a.m	6.00 _08.00 a.m	08.00_10.00 a.m	Less than 30 min	None	Less than 30 min	Less than 30 min	30 min-1h	30 min-1h	Less than 1h	1h-3h	No	Yes	None	2h-4h	30 min-1h	30 min-1h	30 min-1h	1h-2h	1h-2h	2h-4h	Extremely satisfied	Extremely satisfied	I don’t miss it	I don’t miss it	I don’t miss it	I don’t miss it	I don’t miss it
146	Female	21	Single	0	University education	No occupation	Low	Yes	1	1	1	1	1	100	3_4	3_4	3_4	1_2	1_2h	1_2h	12.00_2.00 a.m	After 2.00 a.m	08.00_10.00 a.m	10.00 a.m_12.00 p.m	30 min-1h	30 min-1h	Less than 30 min	Less than 30 min	1h-1h30min	1h-1h30min	1h-3h	3h-6h	No	No	None	None	30 min-1h	30 min-1h	2h-3h	2h-3h	Less than 1h	2h-4h	Very satisfied	Somewhat satisfied	I miss it very little	Not concerned	Not concerned	I miss it extremely	I miss it extremely
147	Female	25	Single	0	University education	Student	Medium	No	1	1	1	1	1	80	1_2	1_2	None	None	>=5	>=5	12.00_2.00 a.m	After 2.00 a.m	08.00_10.00 a.m	10.00 a.m_12.00 p.m	None	None	None	30 min-1h	30 min-1h	30 min-1h	1h-3h	1h-3h	No	Yes	2h-4h	2h-4h	Less than 30 min	30 min-1h	30 min-1h	30 min-1h	4h-6h	4h-6h	Very satisfied	Very satisfied	I don’t miss it	I don’t miss it	I miss it extremely	I miss it moderately	I miss it moderately
148	Female	30	Single	0	University education	worker	Medium	No	1	1	1	1	2	75	1_2	3_4	1_2	>=5	3_4h	>=5	10.00 p.m_12.00 a.m	12.00_2.00 a.m	6.00 _08.00 a.m	10.00 a.m_12.00 p.m	30 min-1h	1h-2h	Less than 30 min	Less than 30 min	1h-1h30min	1h30min-2h	1h-3h	3h-6h	No	Yes	None	4h-6h	1h-2h	1h-2h	30 min-1h	30 min-1h	2h-4h	4h-6h	Somewhat satisfied	Moderately satisfied	I miss it very much	I miss it very little	I miss it very little	I don’t miss it	I miss it very little
149	Male	45	Married	1_4	University education	worker	Medium	No	1	1	1	1	1	100	3_4	3_4	1_2	1_2	3_4h	3_4h	8.00_10.00 p.m	12.00_2.00 a.m	6.00 _08.00 a.m	08.00_10.00 a.m	Less than 30 min	Less than 30 min	None	None	30 min-1h	1h-1h30min	1h-3h	1h-3h	No	Yes	None	Less than 2h	30 min-1h	2h-3h	30 min-1h	1h-2h	1h-2h	4h-6h	Very satisfied	Somewhat satisfied	I don’t miss it	I miss it extremely	I don’t miss it	I miss it moderately	I miss it very much
150	Female	32	Married	1_4	University education	worker	High	No	1	1	1	1	2	90	3_4	3_4	1_2	1_2	3_4h	3_4h	10.00 p.m_12.00 a.m	10.00 p.m_12.00 a.m	6.00 _08.00 a.m	6.00 _08.00 a.m	None	None	None	None	30 min-1h	30 min-1h	1h-3h	1h-3h	No	Yes	> 8h	> 8h	Less than 30 min	30 min-1h	Less than 30 min	30 min-1h	2h-4h	2h-4h	Moderately satisfied	Moderately satisfied	I miss it very much	I miss it very little	I don’t miss it	I don’t miss it	I don’t miss it
151	Female	26	Married	1_4	University education	worker	Medium	No	1	1	1	1	1	70	3_4	3_4	1_2	3_4	1_2h	1_2h	10.00 p.m_12.00 a.m	12.00_2.00 a.m	6.00 _08.00 a.m	10.00 a.m_12.00 p.m	None	30 min-1h	None	None	30 min-1h	1h30min-2h	Less than 1h	3h-6h	No	No	None	None	Less than 30 min	2h-3h	Less than 30 min	1h-2h	2h-4h	4h-6h	Moderately satisfied	Somewhat satisfied	I miss it very little	I miss it extremely	I miss it moderately	I miss it extremely	I miss it very much
152	Female	31	Married	1_4	University education	No occupation	Medium	No	1	1	2	2	3	70	3_4	3_4	1_2	3_4	3_4h	3_4h	12.00_2.00 a.m	After 2.00 a.m	10.00 a.m_12.00 p.m	10.00 a.m_12.00 p.m	Less than 30 min	Less than 30 min	30 min-1h	None	30 min-1h	Less than 30 min	1h-3h	1h-3h	No	No	None	None	30 min-1h	> 3h	Less than 30 min	Less than 30 min	2h-4h	Less than 1h	Moderately satisfied	Not satisfied	I don’t miss it	I don’t miss it	I don’t miss it	I don’t miss it	I don’t miss it
153	Female	24	Married	0	University education	No occupation	Medium	No	1	1	1	2	2	90	3_4	1_2	1_2	3_4	>=5	3_4h	10.00 p.m_12.00 a.m	12.00_2.00 a.m	6.00 _08.00 a.m	08.00_10.00 a.m	None	30 min-1h	Less than 30 min	Less than 30 min	30 min-1h	1h-1h30min	1h-3h	1h-3h	No	No	None	None	Less than 30 min	30 min-1h	1h-2h	30 min-1h	1h-2h	2h-4h	Very satisfied	Somewhat satisfied	I miss it moderately	I miss it very much	I don’t miss it	I don’t miss it	I miss it moderately
154	Female	25	Single	0	University education	worker	Medium	No	1	1	1	1	3	90	3_4	3_4	1_2	1_2	3_4h	3_4h	10.00 p.m_12.00 a.m	After 2.00 a.m	6.00 _08.00 a.m	10.00 a.m_12.00 p.m	None	Less than 30 min	None	None	Less than 30 min	30 min-1h	Less than 1h	3h-6h	No	Yes	4h-6h	2h-4h	Less than 30 min	Less than 30 min	1h-2h	30 min-1h	1h-2h	4h-6h	Very satisfied	Moderately satisfied	I miss it very little	I don’t miss it	I don’t miss it	I don’t miss it	Not concerned
155	Female	25	Married	1_4	University education	No occupation	Low	No	1	1	1	2	1	95	3_4	3_4	1_2	1_2	3_4h	>=5	8.00_10.00 p.m	After 2.00 a.m	6.00 _08.00 a.m	10.00 a.m_12.00 p.m	None	30 min-1h	Less than 30 min	None	Less than 30 min	Less than 30 min	Less than 1h	1h-3h	No	No	None	None	30 min-1h	Less than 30 min	30 min-1h	> 3h	1h-2h	4h-6h	Very satisfied	Moderately satisfied	I miss it very little	I don’t miss it	I don’t miss it	I miss it moderately	I miss it moderately
156	Female	25	Married	1_4	University education	No occupation	Low	No	1	1	1	2	1	95	3_4	3_4	1_2	1_2	3_4h	>=5	8.00_10.00 p.m	After 2.00 a.m	6.00 _08.00 a.m	10.00 a.m_12.00 p.m	None	30 min-1h	Less than 30 min	None	Less than 30 min	Less than 30 min	Less than 1h	1h-3h	No	No	None	None	30 min-1h	Less than 30 min	30 min-1h	> 3h	1h-2h	4h-6h	Very satisfied	Moderately satisfied	I miss it very little	I don’t miss it	I don’t miss it	I miss it moderately	I miss it moderately
157	Female	29	Married	1_4	University education	No occupation	Medium	Yes	1	1	1	3	3	80	3_4	3_4	1_2	1_2	>=5	>=5	10.00 p.m_12.00 a.m	After 2.00 a.m	08.00_10.00 a.m	10.00 a.m_12.00 p.m	None	None	None	None	Less than 30 min	30 min-1h	1h-3h	3h-6h	No	No	None	None	Less than 30 min	1h-2h	Less than 30 min	1h-2h	1h-2h	2h-4h	Very satisfied	Moderately satisfied	I miss it very little	Not concerned	I miss it very much	I miss it moderately	I miss it very much
158	Female	26	Single	0	University education	worker	Medium	No	1	1	1	1	2	80	3_4	3_4	1_2	1_2	3_4h	3_4h	12.00_2.00 a.m	After 2.00 a.m	10.00 a.m_12.00 p.m	10.00 a.m_12.00 p.m	Less than 30 min	None	None	Less than 30 min	30 min-1h	30 min-1h	1h-3h	Less than 1h	No	No	None	None	Less than 30 min	Less than 30 min	Less than 30 min	30 min-1h	Less than 1h	Less than 1h	Not satisfied	Not satisfied	I don’t miss it	I don’t miss it	I don’t miss it	I don’t miss it	I don’t miss it
159	Female	24	Single	0	University education	No occupation	High	No	1	1	1	1	1	99	3_4	>=5	1_2	3_4	3_4h	1_2h	10.00 p.m_12.00 a.m	12.00_2.00 a.m	10.00 a.m_12.00 p.m	10.00 a.m_12.00 p.m	Less than 30 min	30 min-1h	30 min-1h	None	30 min-1h	1h-1h30min	None	Less than 1h	No	No	None	None	Less than 30 min	30 min-1h	Less than 30 min	Less than 30 min	Less than 1h	2h-4h	Somewhat satisfied	Not satisfied	I don’t miss it	I miss it extremely	I miss it extremely	I miss it extremely	I miss it extremely
160	Female	25	Single	0	University education	worker	High	No	1	1	1	2	2	80	1_2	1_2	1_2	1_2	3_4h	>=5	10.00 p.m_12.00 a.m	12.00_2.00 a.m	6.00 _08.00 a.m	08.00_10.00 a.m	None	30 min-1h	None	None	30 min-1h	Less than 30 min	1h-3h	1h-3h	No	Yes	Less than 2h	2h-4h	Less than 30 min	Less than 30 min	Less than 30 min	1h-2h	1h-2h	2h-4h	Moderately satisfied	Moderately satisfied	I don’t miss it	I miss it very much	I don’t miss it	I don’t miss it	I miss it very much
161	Male	33	Separated	1_4	University education	worker	Medium	No	1	1	4	3	2	87	1_2	1_2	1_2	None	3_4h	>=5	10.00 p.m_12.00 a.m	12.00_2.00 a.m	Before 6.00 a.m	6.00 _08.00 a.m	None	None	30 min-1h	30 min-1h	Less than 30 min	Less than 30 min	None	Less than 1h	No	No	None	None	None	Less than 30 min	1h-2h	30 min-1h	Less than 1h	Less than 1h	Very satisfied	Very satisfied	I miss it very little	I miss it very little	I miss it very little	I don’t miss it	I miss it very little
162	Male	42	Separated	1_4	University education	worker	Medium	No	1	1	1	1	1	70	3_4	3_4	None	None	3_4h	3_4h	10.00 p.m_12.00 a.m	10.00 p.m_12.00 a.m	6.00 _08.00 a.m	6.00 _08.00 a.m	None	Less than 30 min	30 min-1h	None	Less than 30 min	Less than 30 min	Less than 1h	1h-3h	Yes	Yes	2h-4h	Less than 2h	Less than 30 min	Less than 30 min	Less than 30 min	Less than 30 min	2h-4h	4h-6h	Very satisfied	Moderately satisfied	I don’t miss it	I miss it extremely	I miss it moderately	I miss it moderately	I miss it extremely
163	Female	26	Single	0	University education	No occupation	Medium	Yes	5	1	2	4	4	50	3_4	3_4	1_2	1_2	3_4h	>=5	12.00_2.00 a.m	12.00_2.00 a.m	08.00_10.00 a.m	08.00_10.00 a.m	Less than 30 min	Less than 30 min	30 min-1h	Less than 30 min	30 min-1h	1h30min-2h	3h-6h	3h-6h	No	No	None	None	30 min-1h	> 3h	Less than 30 min	Less than 30 min	2h-4h	4h-6h	Very satisfied	Very satisfied	I miss it moderately	I miss it extremely	I miss it very little	I miss it very little	I miss it moderately
164	Male	33	Married	0	University education	worker	Medium	No	1	1	1	1	1	70	3_4	3_4	1_2	1_2	1_2h	1_2h	12.00_2.00 a.m	12.00_2.00 a.m	6.00 _08.00 a.m	08.00_10.00 a.m	None	30 min-1h	30 min-1h	Less than 30 min	Less than 30 min	1h-1h30min	Less than 1h	1h-3h	No	No	None	None	30 min-1h	30 min-1h	1h-2h	30 min-1h	Less than 1h	1h-2h	Very satisfied	Not satisfied	I miss it moderately	I miss it very much	Not concerned	I miss it very much	I miss it moderately
165	Female	28	Single	0	University education	worker	Medium	No	1	1	1	2	2	75	3_4	1_2	1_2	1_2	>=5	>=5	10.00 p.m_12.00 a.m	12.00_2.00 a.m	6.00 _08.00 a.m	08.00_10.00 a.m	Less than 30 min	Less than 30 min	1h-1h30min	Less than 30 min	Less than 30 min	Less than 30 min	Less than 1h	Less than 1h	No	No	None	None	None	Less than 30 min	Less than 30 min	Less than 30 min	1h-2h	4h-6h	Moderately satisfied	Not satisfied	I miss it very little	I don’t miss it	I miss it very much	I miss it moderately	I miss it extremely
166	Male	43	Married	1_4	University education	worker	Medium	No	1	1	1	1	2	95	3_4	3_4	1_2	1_2	3_4h	3_4h	10.00 p.m_12.00 a.m	12.00_2.00 a.m	6.00 _08.00 a.m	08.00_10.00 a.m	30 min-1h	1h-2h	None	Less than 30 min	Less than 30 min	Less than 30 min	None	None	No	No	None	None	Less than 30 min	30 min-1h	1h-2h	Less than 30 min	Less than 1h	2h-4h	Very satisfied	Moderately satisfied	Not concerned	I miss it extremely	Not concerned	Not concerned	I miss it moderately
167	Female	31	Married	0	University education	worker	Medium	No	2	1	2	2	2	90	1_2	1_2	1_2	1_2	>=5	3_4h	10.00 p.m_12.00 a.m	After 2.00 a.m	6.00 _08.00 a.m	10.00 a.m_12.00 p.m	None	None	None	None	Less than 30 min	30 min-1h	1h-3h	3h-6h	No	No	None	None	30 min-1h	2h-3h	2h-3h	1h-2h	Less than 1h	1h-2h	Very satisfied	Very satisfied	I miss it moderately	I miss it very much	I don’t miss it	I miss it moderately	I don’t miss it
168	Female	28	Married	1_4	University education	worker	Medium	No	1	1	1	1	2	80	3_4	3_4	1_2	None	>=5	3_4h	12.00_2.00 a.m	10.00 p.m_12.00 a.m	6.00 _08.00 a.m	08.00_10.00 a.m	Less than 30 min	30 min-1h	None	None	30 min-1h	30 min-1h	Less than 1h	1h-3h	No	No	None	None	30 min-1h	30 min-1h	30 min-1h	1h-2h	2h-4h	4h-6h	Somewhat satisfied	Moderately satisfied	I miss it very little	I miss it very little	I miss it very little	I miss it very much	I miss it moderately
169	Female	24	Single	0	University education	worker	Medium	No	1	1	1	2	2	80	3_4	3_4	None	None	3_4h	3_4h	10.00 p.m_12.00 a.m	10.00 p.m_12.00 a.m	08.00_10.00 a.m	08.00_10.00 a.m	Less than 30 min	30 min-1h	30 min-1h	None	1h-1h30min	1h-1h30min	1h-3h	1h-3h	No	No	2h-4h	Less than 2h	30 min-1h	30 min-1h	30 min-1h	30 min-1h	1h-2h	1h-2h	Not satisfied	Somewhat satisfied	I miss it moderately	I miss it moderately	I miss it moderately	I miss it moderately	I miss it moderately
170	Female	24	Single	0	University education	Student	High	No	1	1	1	2	3	99	3_4	1_2	1_2	3_4	3_4h	>=5	12.00_2.00 a.m	12.00_2.00 a.m	08.00_10.00 a.m	08.00_10.00 a.m	30 min-1h	30 min-1h	None	None	1h-1h30min	Less than 30 min	1h-3h	Less than 1h	No	No	None	None	Less than 30 min	30 min-1h	30 min-1h	1h-2h	2h-4h	4h-6h	Extremely satisfied	Moderately satisfied	I don’t miss it	I miss it moderately	I don’t miss it	I miss it very little	I don’t miss it
171	Female	45	Married	>4	University education	No occupation	High	Yes	2	1	2	2	2	80	3_4	3_4	3_4	3_4	>=5	>=5	After 2.00 a.m	After 2.00 a.m	6.00 _08.00 a.m	Before 6.00 a.m	None	None	Less than 30 min	Less than 30 min	Less than 30 min	Less than 30 min	3h-6h	3h-6h	No	No	None	None	1h-2h	30 min-1h	2h-3h	2h-3h	2h-4h	1h-2h	Somewhat satisfied	Somewhat satisfied	I miss it very little	I don’t miss it	I don’t miss it	I miss it very much	I don’t miss it
172	Male	38	Married	1_4	University education	worker	Medium	No	1	1	1	1	1	89	1_2	1_2	1_2	1_2	>=5	>=5	10.00 p.m_12.00 a.m	10.00 p.m_12.00 a.m	6.00 _08.00 a.m	6.00 _08.00 a.m	Less than 30 min	Less than 30 min	Less than 30 min	Less than 30 min	30 min-1h	30 min-1h	Less than 1h	Less than 1h	No	No	None	None	1h-2h	1h-2h	30 min-1h	30 min-1h	1h-2h	1h-2h	Moderately satisfied	Moderately satisfied	I don’t miss it	I miss it very much	I miss it moderately	I miss it moderately	I miss it moderately
173	Female	29	Married	0	University education	Student	Medium	Yes	1	1	1	3	3	50	3_4	3_4	None	None	3_4h	>=5	10.00 p.m_12.00 a.m	After 2.00 a.m	6.00 _08.00 a.m	10.00 a.m_12.00 p.m	30 min-1h	1h-2h	None	None	1h-1h30min	1h-1h30min	1h-3h	3h-6h	Yes	Yes	Less than 2h	Less than 2h	Less than 30 min	Less than 30 min	2h-3h	2h-3h	1h-2h	1h-2h	Moderately satisfied	Moderately satisfied	I miss it very little	I miss it extremely	I don’t miss it	I don’t miss it	I miss it very little
174	Female	40	Married	1_4	University education	worker	Medium	No	1	1	1	2	2	70	3_4	3_4	1_2	3_4	3_4h	>=5	10.00 p.m_12.00 a.m	After 2.00 a.m	6.00 _08.00 a.m	08.00_10.00 a.m	None	30 min-1h	Less than 30 min	None	30 min-1h	30 min-1h	1h-3h	3h-6h	No	Yes	None	6h-8h	Less than 30 min	30 min-1h	30 min-1h	1h-2h	1h-2h	2h-4h	Very satisfied	Very satisfied	I don’t miss it	Not concerned	I miss it very much	I miss it extremely	I miss it extremely
175	Male	22	Single	0	University education	worker	Medium	No	1	2	1	1	1	100	3_4	3_4	3_4	3_4	3_4h	3_4h	10.00 p.m_12.00 a.m	10.00 p.m_12.00 a.m	6.00 _08.00 a.m	6.00 _08.00 a.m	Less than 30 min	30 min-1h	Less than 30 min	Less than 30 min	30 min-1h	30 min-1h	1h-3h	1h-3h	Yes	Yes	> 8h	> 8h	1h-2h	1h-2h	30 min-1h	30 min-1h	2h-4h	2h-4h	Not satisfied	Somewhat satisfied	I miss it extremely	I miss it moderately	I miss it very much	I miss it moderately	I miss it extremely
176	Female	24	Single	0	University education	worker	Medium	No	1	1	1	2	2	50	3_4	1_2	None	None	3_4h	3_4h	10.00 p.m_12.00 a.m	12.00_2.00 a.m	6.00 _08.00 a.m	08.00_10.00 a.m	None	None	None	None	1h-1h30min	1h-1h30min	Less than 1h	1h-3h	No	Yes	2h-4h	Less than 2h	None	Less than 30 min	1h-2h	1h-2h	Less than 1h	2h-4h	Moderately satisfied	Somewhat satisfied	Not concerned	Not concerned	Not concerned	Not concerned	Not concerned
177	Female	21	Single	0	University education	Student	Medium	No	1	1	1	1	2	90	3_4	3_4	None	1_2	3_4h	3_4h	10.00 p.m_12.00 a.m	12.00_2.00 a.m	6.00 _08.00 a.m	10.00 a.m_12.00 p.m	30 min-1h	1h-2h	None	None	Less than 30 min	Less than 30 min	None	None	No	No	None	None	Less than 30 min	1h-2h	> 3h	> 3h	1h-2h	4h-6h	Moderately satisfied	Not satisfied	I don’t miss it	I miss it very much	I don’t miss it	I miss it moderately	I don’t miss it
178	Female	30	Single	0	University education	worker	Medium	No	1	1	1	1	1	99	3_4	3_4	None	None	>=5	3_4h	10.00 p.m_12.00 a.m	12.00_2.00 a.m	6.00 _08.00 a.m	10.00 a.m_12.00 p.m	None	None	1h-1h30min	30 min-1h	30 min-1h	1h-1h30min	None	1h-3h	No	Yes	None	2h-4h	None	Less than 30 min	Less than 30 min	Less than 30 min	1h-2h	4h-6h	Moderately satisfied	Somewhat satisfied	I miss it very little	I miss it moderately	I miss it extremely	I miss it extremely	I miss it extremely
179	Male	25	Single	0	University education	Student	Low	No	1	1	1	1	2	80	1_2	1_2	None	None	>=5	>=5	10.00 p.m_12.00 a.m	After 2.00 a.m	6.00 _08.00 a.m	10.00 a.m_12.00 p.m	30 min-1h	1h-2h	None	None	Less than 30 min	Less than 30 min	None	None	No	Yes	None	Less than 2h	30 min-1h	None	30 min-1h	1h-2h	1h-2h	2h-4h	Somewhat satisfied	Somewhat satisfied	I miss it very little	I don’t miss it	I don’t miss it	I don’t miss it	I miss it very much
180	Female	18	Single	0	University education	Student	Low	No	1	1	1	1	2	50	3_4	3_4	1_2	None	>=5	>=5	10.00 p.m_12.00 a.m	10.00 p.m_12.00 a.m	6.00 _08.00 a.m	08.00_10.00 a.m	None	None	None	None	30 min-1h	Less than 30 min	1h-3h	None	No	Yes	None	4h-6h	30 min-1h	1h-2h	> 3h	> 3h	Less than 1h	4h-6h	Moderately satisfied	Somewhat satisfied	Not concerned	Not concerned	Not concerned	Not concerned	Not concerned
181	Female	25	Single	0	University education	Student	Low	No	1	1	1	1	1	80	3_4	3_4	3_4	1_2	1_2h	1_2h	12.00_2.00 a.m	12.00_2.00 a.m	08.00_10.00 a.m	10.00 a.m_12.00 p.m	None	None	1h-1h30min	30 min-1h	1h-1h30min	1h-1h30min	1h-3h	1h-3h	No	Yes	Less than 2h	2h-4h	None	Less than 30 min	30 min-1h	2h-3h	2h-4h	Less than 1h	Very satisfied	Moderately satisfied	I miss it extremely	I don’t miss it	I don’t miss it	Not concerned	Not concerned
182	Male	50	Married	>4	University education	worker	Medium	No	1	1	1	1	1	99	3_4	3_4	1_2	3_4	>=5	3_4h	10.00 p.m_12.00 a.m	10.00 p.m_12.00 a.m	Before 6.00 a.m	Before 6.00 a.m	Less than 30 min	30 min-1h	30 min-1h	30 min-1h	1h-1h30min	1h-1h30min	1h-3h	1h-3h	Yes	Yes	Less than 2h	2h-4h	30 min-1h	Less than 30 min	1h-2h	30 min-1h	2h-4h	4h-6h	Extremely satisfied	Moderately satisfied	I don’t miss it	I miss it extremely	I miss it very much	I miss it very much	I miss it extremely
183	Female	35	Married	1_4	University education	worker	High	Yes	1	1	2	1	1	80	3_4	3_4	1_2	1_2	>=5	>=5	8.00_10.00 p.m	10.00 p.m_12.00 a.m	6.00 _08.00 a.m	6.00 _08.00 a.m	None	None	None	None	Less than 30 min	Less than 30 min	Less than 1h	1h-3h	Yes	Yes	6h-8h	6h-8h	None	Less than 30 min	Less than 30 min	30 min-1h	1h-2h	2h-4h	Moderately satisfied	Moderately satisfied	I don’t miss it	I don’t miss it	I don’t miss it	I don’t miss it	I don’t miss it
184	Female	24	Single	0	University education	No occupation	Medium	No	1	1	1	2	3	65	3_4	>=5	1_2	1_2	3_4h	3_4h	12.00_2.00 a.m	After 2.00 a.m	08.00_10.00 a.m	10.00 a.m_12.00 p.m	None	None	Less than 30 min	None	1h-1h30min	Less than 30 min	Less than 1h	Less than 1h	No	Yes	None	6h-8h	Less than 30 min	30 min-1h	30 min-1h	1h-2h	Less than 1h	2h-4h	Very satisfied	Somewhat satisfied	I don’t miss it	Not concerned	Not concerned	I miss it moderately	I miss it moderately
185	Female	22	Single	0	University education	No occupation	Low	Yes	2	1	2	1	1	50	3_4	3_4	1_2	1_2	>=5	3_4h	10.00 p.m_12.00 a.m	12.00_2.00 a.m	08.00_10.00 a.m	08.00_10.00 a.m	None	None	Less than 30 min	Less than 30 min	Less than 30 min	Less than 30 min	1h-3h	1h-3h	No	No	None	None	Less than 30 min	Less than 30 min	Less than 30 min	Less than 30 min	Less than 1h	Less than 1h	Somewhat satisfied	Somewhat satisfied	I don’t miss it	I miss it very little	I don’t miss it	I don’t miss it	I don’t miss it
186	Female	21	Single	0	University education	Student	Medium	No	1	1	1	1	1	90	3_4	3_4	1_2	1_2	>=5	3_4h	10.00 p.m_12.00 a.m	10.00 p.m_12.00 a.m	Before 6.00 a.m	08.00_10.00 a.m	Less than 30 min	30 min-1h	Less than 30 min	30 min-1h	Less than 30 min	30 min-1h	Less than 1h	Less than 1h	No	Yes	2h-4h	2h-4h	None	Less than 30 min	Less than 30 min	Less than 30 min	Less than 1h	2h-4h	Moderately satisfied	Moderately satisfied	I miss it very little	I don’t miss it	I don’t miss it	I don’t miss it	I miss it very little
187	Female	21	Single	0	University education	Student	Low	No	1	1	1	1	2	80	3_4	3_4	None	None	3_4h	3_4h	10.00 p.m_12.00 a.m	12.00_2.00 a.m	6.00 _08.00 a.m	08.00_10.00 a.m	None	Less than 30 min	Less than 30 min	Less than 30 min	30 min-1h	30 min-1h	1h-3h	1h-3h	No	Yes	None	Less than 2h	30 min-1h	30 min-1h	Less than 30 min	30 min-1h	1h-2h	4h-6h	Moderately satisfied	Somewhat satisfied	I miss it very little	I miss it very much	I don’t miss it	I don’t miss it	I miss it very little
188	Male	30	Married	0	University education	worker	Medium	No	1	1	1	2	1	100	1_2	3_4	None	None	>=5	3_4h	10.00 p.m_12.00 a.m	12.00_2.00 a.m	6.00 _08.00 a.m	08.00_10.00 a.m	30 min-1h	30 min-1h	None	None	Less than 30 min	Less than 30 min	1h-3h	1h-3h	No	No	None	None	30 min-1h	30 min-1h	1h-2h	1h-2h	1h-2h	1h-2h	Not satisfied	Not satisfied	I don’t miss it	I don’t miss it	I don’t miss it	I don’t miss it	I don’t miss it
189	Female	26	Single	0	University education	No occupation	Medium	No	1	1	1	1	1	80	3_4	3_4	None	None	>=5	>=5	10.00 p.m_12.00 a.m	10.00 p.m_12.00 a.m	6.00 _08.00 a.m	08.00_10.00 a.m	30 min-1h	30 min-1h	30 min-1h	30 min-1h	1h30min-2h	1h30min-2h	1h-3h	1h-3h	No	No	None	None	2h-3h	> 3h	> 3h	> 3h	1h-2h	4h-6h	Moderately satisfied	Moderately satisfied	I miss it very much	Not concerned	Not concerned	I miss it moderately	I miss it moderately
190	Male	32	Single	0	University education	worker	Medium	No	1	1	1	1	2	80	3_4	3_4	None	1_2	>=5	3_4h	12.00_2.00 a.m	After 2.00 a.m	08.00_10.00 a.m	10.00 a.m_12.00 p.m	30 min-1h	None	Less than 30 min	None	30 min-1h	Less than 30 min	None	None	No	Yes	None	Less than 2h	Less than 30 min	30 min-1h	Less than 30 min	30 min-1h	1h-2h	2h-4h	Moderately satisfied	Not satisfied	I don’t miss it	I miss it extremely	I miss it very much	I miss it very much	I miss it very much
191	Male	28	Single	0	University education	worker	Medium	No	1	1	1	1	1	90	3_4	3_4	3_4	3_4	3_4h	3_4h	12.00_2.00 a.m	12.00_2.00 a.m	08.00_10.00 a.m	08.00_10.00 a.m	None	None	Less than 30 min	Less than 30 min	30 min-1h	30 min-1h	Less than 1h	Less than 1h	No	No	None	None	Less than 30 min	Less than 30 min	1h-2h	1h-2h	Less than 1h	Less than 1h	Somewhat satisfied	Somewhat satisfied	I don’t miss it	I don’t miss it	I don’t miss it	I don’t miss it	I don’t miss it
192	Female	25	Married	0	Illeterate	worker	Medium	No	1	1	1	2	1	80	1_2	1_2	1_2	1_2	>=5	>=5	8.00_10.00 p.m	12.00_2.00 a.m	08.00_10.00 a.m	10.00 a.m_12.00 p.m	None	None	30 min-1h	1h-1h30min	Less than 30 min	Less than 30 min	Less than 1h	1h-3h	No	No	None	None	None	Less than 30 min	30 min-1h	2h-3h	1h-2h	2h-4h	Somewhat satisfied	Very satisfied	I don’t miss it	I don’t miss it	I don’t miss it	I miss it very much	I don’t miss it
193	Male	38	Married	1_4	University education	worker	Medium	No	1	1	1	1	3	60	3_4	3_4	None	1_2	3_4h	1_2h	10.00 p.m_12.00 a.m	12.00_2.00 a.m	6.00 _08.00 a.m	10.00 a.m_12.00 p.m	None	30 min-1h	30 min-1h	None	Less than 30 min	Less than 30 min	Less than 1h	Less than 1h	No	No	> 8h	None	30 min-1h	2h-3h	30 min-1h	Less than 30 min	1h-2h	4h-6h	Very satisfied	Not satisfied	I don’t miss it	I miss it extremely	I miss it extremely	I miss it extremely	I miss it extremely
194	Female	27	Single	0	University education	worker	Medium	No	1	1	1	2	2	75	1_2	3_4	None	1_2	>=5	3_4h	8.00_10.00 p.m	12.00_2.00 a.m	Before 6.00 a.m	08.00_10.00 a.m	None	None	1h30min-2h	None	30 min-1h	30 min-1h	Less than 1h	1h-3h	No	Yes	6h-8h	> 8h	None	None	Less than 30 min	Less than 30 min	Less than 1h	Less than 1h	Moderately satisfied	Moderately satisfied	I don’t miss it	I don’t miss it	I don’t miss it	I miss it extremely	I miss it extremely
195	Female	27	Single	0	University education	worker	Medium	No	1	1	1	2	2	75	1_2	3_4	None	1_2	>=5	3_4h	8.00_10.00 p.m	12.00_2.00 a.m	Before 6.00 a.m	08.00_10.00 a.m	None	None	1h30min-2h	None	30 min-1h	30 min-1h	Less than 1h	1h-3h	No	Yes	6h-8h	> 8h	None	None	Less than 30 min	Less than 30 min	Less than 1h	Less than 1h	Moderately satisfied	Moderately satisfied	I don’t miss it	I don’t miss it	I don’t miss it	I miss it extremely	I miss it extremely
196	Male	29	Single	0	University education	worker	Medium	No	2	1	2	1	1	80	3_4	3_4	3_4	1_2	3_4h	>=5	10.00 p.m_12.00 a.m	12.00_2.00 a.m	08.00_10.00 a.m	08.00_10.00 a.m	None	Less than 30 min	Less than 30 min	None	Less than 30 min	30 min-1h	Less than 1h	1h-3h	Yes	Yes	Less than 2h	2h-4h	None	None	Less than 30 min	1h-2h	Less than 1h	1h-2h	Somewhat satisfied	Somewhat satisfied	I miss it very little	I miss it very little	I don’t miss it	I miss it very little	I miss it very little
197	Male	26	Single	0	University education	Student	Low	No	1	1	1	1	2	80	3_4	1_2	3_4	None	3_4h	>=5	12.00_2.00 a.m	After 2.00 a.m	6.00 _08.00 a.m	10.00 a.m_12.00 p.m	Less than 30 min	None	30 min-1h	None	Less than 30 min	30 min-1h	1h-3h	Less than 1h	No	Yes	4h-6h	4h-6h	30 min-1h	1h-2h	30 min-1h	1h-2h	Less than 1h	Less than 1h	Moderately satisfied	Very satisfied	I miss it very little	Not concerned	I don’t miss it	I miss it very little	I miss it very little
198	Male	25	Single	0	University education	worker	Medium	No	1	1	1	1	1	100	3_4	3_4	>=5	>=5	>=5	>=5	10.00 p.m_12.00 a.m	10.00 p.m_12.00 a.m	08.00_10.00 a.m	08.00_10.00 a.m	30 min-1h	30 min-1h	Less than 30 min	Less than 30 min	30 min-1h	30 min-1h	1h-3h	1h-3h	Yes	Yes	6h-8h	6h-8h	None	None	> 3h	> 3h	2h-4h	2h-4h	Very satisfied	Very satisfied	I don’t miss it	I miss it very much	I miss it very much	I miss it very much	I miss it very much
199	Female	22	Single	0	University education	Student	Medium	No	1	1	1	1	3	80	3_4	3_4	None	1_2	3_4h	3_4h	12.00_2.00 a.m	12.00_2.00 a.m	6.00 _08.00 a.m	10.00 a.m_12.00 p.m	1h-2h	Less than 30 min	1h-1h30min	None	Less than 30 min	Less than 30 min	3h-6h	3h-6h	No	Yes	None	4h-6h	Less than 30 min	Less than 30 min	30 min-1h	30 min-1h	1h-2h	4h-6h	Moderately satisfied	Moderately satisfied	I miss it extremely	I miss it extremely	Not concerned	Not concerned	I miss it extremely
200	Female	24	Married	1_4	University education	Student	Medium	No	1	1	1	1	1	100	3_4	3_4	3_4	3_4	3_4h	3_4h	12.00_2.00 a.m	12.00_2.00 a.m	08.00_10.00 a.m	10.00 a.m_12.00 p.m	1h-2h	1h-2h	None	None	1h30min-2h	1h30min-2h	1h-3h	1h-3h	No	No	None	None	None	2h-3h	1h-2h	Less than 30 min	1h-2h	2h-4h	Very satisfied	Moderately satisfied	I miss it very much	I miss it very much	I don’t miss it	I miss it extremely	Not concerned
201	Male	36	Married	1_4	University education	worker	Medium	No	1	1	1	1	1	100	3_4	3_4	1_2	1_2	3_4h	3_4h	12.00_2.00 a.m	12.00_2.00 a.m	08.00_10.00 a.m	08.00_10.00 a.m	30 min-1h	1h-2h	Less than 30 min	Less than 30 min	30 min-1h	30 min-1h	None	Less than 1h	Yes	Yes	Less than 2h	Less than 2h	Less than 30 min	30 min-1h	30 min-1h	1h-2h	2h-4h	Less than 1h	Somewhat satisfied	Moderately satisfied	I miss it moderately	I miss it moderately	I miss it moderately	I don’t miss it	I don’t miss it
202	Male	62	Married	>4	University education	worker	Medium	No	1	1	1	2	1	90	3_4	3_4	3_4	3_4	3_4h	3_4h	10.00 p.m_12.00 a.m	12.00_2.00 a.m	6.00 _08.00 a.m	08.00_10.00 a.m	Less than 30 min	30 min-1h	Less than 30 min	Less than 30 min	Less than 30 min	Less than 30 min	Less than 1h	Less than 1h	No	No	None	None	30 min-1h	1h-2h	Less than 30 min	30 min-1h	2h-4h	2h-4h	Extremely satisfied	Very satisfied	I don’t miss it	I miss it extremely	I don’t miss it	I don’t miss it	I miss it moderately
203	Female	29	Single	0	University education	worker	Medium	No	1	1	1	1	2	75	1_2	3_4	1_2	3_4	3_4h	1_2h	10.00 p.m_12.00 a.m	12.00_2.00 a.m	08.00_10.00 a.m	08.00_10.00 a.m	1h-2h	1h-2h	None	None	30 min-1h	30 min-1h	1h-3h	Less than 1h	No	Yes	Less than 2h	Less than 2h	2h-3h	> 3h	Less than 30 min	1h-2h	Less than 1h	4h-6h	Not satisfied	Not satisfied	I miss it moderately	I don’t miss it	I don’t miss it	I miss it very much	I miss it very little
204	Female	45	Married	1_4	University education	worker	Low	No	1	1	1	1	1	99	1_2	1_2	None	None	>=5	>=5	12.00_2.00 a.m	12.00_2.00 a.m	6.00 _08.00 a.m	08.00_10.00 a.m	None	None	Less than 30 min	Less than 30 min	1h30min-2h	30 min-1h	1h-3h	1h-3h	No	No	None	None	Less than 30 min	1h-2h	2h-3h	2h-3h	Less than 1h	4h-6h	Very satisfied	Very satisfied	I don’t miss it	I miss it very little	I don’t miss it	I miss it very much	I miss it moderately
205	Male	29	Married	0	University education	worker	Medium	No	1	1	1	1	1	90	3_4	1_2	1_2	1_2	3_4h	>=5	10.00 p.m_12.00 a.m	12.00_2.00 a.m	10.00 a.m_12.00 p.m	6.00 _08.00 a.m	Less than 30 min	Less than 30 min	None	Less than 30 min	1h-1h30min	1h-1h30min	1h-3h	1h-3h	No	Yes	6h-8h	> 8h	30 min-1h	1h-2h	Less than 30 min	Less than 30 min	1h-2h	2h-4h	Very satisfied	Very satisfied	I don’t miss it	I don’t miss it	I miss it very much	I don’t miss it	I miss it moderately
206	Female	58	Married	>4	Secondary education	No occupation	Medium	Yes	4	3	4	5	1	50	3_4	3_4	1_2	1_2	3_4h	3_4h	10.00 p.m_12.00 a.m	10.00 p.m_12.00 a.m	6.00 _08.00 a.m	6.00 _08.00 a.m	None	None	None	None	Less than 30 min	Less than 30 min	3h-6h	3h-6h	No	No	None	None	None	30 min-1h	1h-2h	1h-2h	1h-2h	1h-2h	Very satisfied	Very satisfied	I don’t miss it	I miss it extremely	Not concerned	I miss it extremely	Not concerned
207	Male	53	Married	1_4	University education	worker	Medium	No	1	1	1	2	1	90	3_4	3_4	None	None	3_4h	3_4h	10.00 p.m_12.00 a.m	12.00_2.00 a.m	Before 6.00 a.m	Before 6.00 a.m	1h-2h	1h-2h	30 min-1h	30 min-1h	30 min-1h	30 min-1h	1h-3h	1h-3h	No	Yes	None	2h-4h	30 min-1h	Less than 30 min	Less than 30 min	Less than 30 min	2h-4h	2h-4h	Very satisfied	Moderately satisfied	I don’t miss it	I miss it extremely	I miss it extremely	I miss it very little	I miss it very little
208	Female	22	Single	0	University education	worker	Medium	No	1	1	1	1	2	80	3_4	3_4	None	None	3_4h	3_4h	10.00 p.m_12.00 a.m	12.00_2.00 a.m	08.00_10.00 a.m	08.00_10.00 a.m	None	None	None	None	30 min-1h	30 min-1h	1h-3h	1h-3h	No	No	None	None	Less than 30 min	30 min-1h	1h-2h	1h-2h	4h-6h	4h-6h	Moderately satisfied	Moderately satisfied	I miss it very little	Not concerned	I don’t miss it	I miss it extremely	I miss it moderately
209	Female	21	Single	0	University education	Student	Low	No	1	1	1	1	1	100	3_4	3_4	None	None	3_4h	3_4h	10.00 p.m_12.00 a.m	After 2.00 a.m	6.00 _08.00 a.m	10.00 a.m_12.00 p.m	None	None	Less than 30 min	None	30 min-1h	30 min-1h	Less than 1h	1h-3h	No	Yes	Less than 2h	2h-4h	Less than 30 min	1h-2h	Less than 30 min	30 min-1h	Less than 1h	2h-4h	Very satisfied	Somewhat satisfied	I miss it very little	I don’t miss it	I don’t miss it	I miss it very much	I don’t miss it
210	Female	22	Single	0	University education	No occupation	Medium	No	1	1	1	1	4	60	1_2	1_2	None	1_2	1_2h	1_2h	12.00_2.00 a.m	12.00_2.00 a.m	6.00 _08.00 a.m	08.00_10.00 a.m	Less than 30 min	30 min-1h	None	None	Less than 30 min	30 min-1h	Less than 1h	1h-3h	No	Yes	None	Less than 2h	None	Less than 30 min	Less than 30 min	Less than 30 min	Less than 1h	2h-4h	Moderately satisfied	Extremely satisfied	I don’t miss it	I miss it very much	I miss it very little	I miss it very much	I don’t miss it
211	Male	29	Single	0	University education	Student	Low	No	1	1	1	1	1	85	1_2	1_2	1_2	1_2	1_2h	1_2h	After 2.00 a.m	After 2.00 a.m	08.00_10.00 a.m	10.00 a.m_12.00 p.m	None	None	1h-1h30min	None	30 min-1h	30 min-1h	Less than 1h	Less than 1h	No	No	None	None	Less than 30 min	Less than 30 min	Less than 30 min	Less than 30 min	4h-6h	4h-6h	Moderately satisfied	Moderately satisfied	I don’t miss it	I miss it very much	I don’t miss it	I miss it very much	I miss it very little
212	Female	53	Married	0	University education	worker	Medium	No	1	1	1	1	2	90	3_4	3_4	3_4	3_4	3_4h	3_4h	12.00_2.00 a.m	After 2.00 a.m	6.00 _08.00 a.m	08.00_10.00 a.m	Less than 30 min	None	None	None	1h30min-2h	1h-1h30min	1h-3h	Less than 1h	No	Yes	4h-6h	2h-4h	Less than 30 min	30 min-1h	Less than 30 min	30 min-1h	1h-2h	1h-2h	Somewhat satisfied	Somewhat satisfied	I don’t miss it	I don’t miss it	I don’t miss it	I don’t miss it	I don’t miss it
213	Female	21	Single	0	University education	Student	Low	No	1	1	1	3	2	80	3_4	>=5	None	1_2	3_4h	1_2h	10.00 p.m_12.00 a.m	12.00_2.00 a.m	6.00 _08.00 a.m	10.00 a.m_12.00 p.m	None	30 min-1h	None	30 min-1h	Less than 30 min	30 min-1h	Less than 1h	1h-3h	No	Yes	None	Less than 2h	None	Less than 30 min	Less than 30 min	Less than 30 min	Less than 1h	1h-2h	Somewhat satisfied	Not satisfied	I miss it moderately	I miss it extremely	I don’t miss it	I miss it extremely	I don’t miss it
214	Female	22	Single	1_4	University education	Student	Medium	Yes	1	1	1	1	2	70	3_4	>=5	1_2	3_4	1_2h	1_2h	10.00 p.m_12.00 a.m	After 2.00 a.m	6.00 _08.00 a.m	10.00 a.m_12.00 p.m	Less than 30 min	Less than 30 min	30 min-1h	1h-1h30min	30 min-1h	30 min-1h	Less than 1h	1h-3h	No	Yes	2h-4h	4h-6h	None	Less than 30 min	30 min-1h	Less than 30 min	1h-2h	2h-4h	Very satisfied	Moderately satisfied	I miss it very little	I don’t miss it	I don’t miss it	I don’t miss it	I don’t miss it
215	Female	28	Married	0	University education	worker	Medium	Yes	1	1	1	1	1	90	3_4	3_4	None	None	3_4h	3_4h	8.00_10.00 p.m	10.00 p.m_12.00 a.m	6.00 _08.00 a.m	08.00_10.00 a.m	None	None	30 min-1h	30 min-1h	Less than 30 min	Less than 30 min	1h-3h	3h-6h	Yes	No	4h-6h	None	1h-2h	1h-2h	Less than 30 min	30 min-1h	1h-2h	4h-6h	Very satisfied	Moderately satisfied	I miss it very little	I don’t miss it	I don’t miss it	I miss it very little	I miss it very much
216	Male	18	Single	0	University education	Student	Low	No	1	1	1	1	2	100	3_4	3_4	1_2	3_4	>=5	3_4h	10.00 p.m_12.00 a.m	12.00_2.00 a.m	6.00 _08.00 a.m	08.00_10.00 a.m	None	None	Less than 30 min	None	1h-1h30min	30 min-1h	Less than 1h	None	Yes	Yes	Less than 2h	2h-4h	Less than 30 min	Less than 30 min	Less than 30 min	30 min-1h	Less than 1h	Less than 1h	Very satisfied	Moderately satisfied	I miss it very little	I miss it extremely	Not concerned	I miss it very little	I don’t miss it
217	Male	60	Married	1_4	University education	worker	Medium	Yes	1	1	1	3	2	60	3_4	3_4	None	None	3_4h	3_4h	10.00 p.m_12.00 a.m	12.00_2.00 a.m	6.00 _08.00 a.m	08.00_10.00 a.m	30 min-1h	30 min-1h	Less than 30 min	Less than 30 min	Less than 30 min	30 min-1h	None	1h-3h	No	Yes	None	Less than 2h	30 min-1h	30 min-1h	30 min-1h	1h-2h	Less than 1h	1h-2h	Not satisfied	Somewhat satisfied	I don’t miss it	I miss it very little	I miss it very little	I miss it very little	I miss it very little
218	Male	23	Single	0	University education	Student	Low	No	1	1	1	1	1	90	3_4	3_4	1_2	1_2	3_4h	3_4h	10.00 p.m_12.00 a.m	12.00_2.00 a.m	6.00 _08.00 a.m	08.00_10.00 a.m	Less than 30 min	30 min-1h	Less than 30 min	30 min-1h	30 min-1h	1h-1h30min	None	Less than 1h	Yes	No	Less than 2h	Less than 2h	Less than 30 min	30 min-1h	30 min-1h	1h-2h	Less than 1h	1h-2h	Somewhat satisfied	Not satisfied	I don’t miss it	I miss it very little	I miss it very little	I don’t miss it	I don’t miss it
219	Male	30	Married	0	University education	worker	Medium	No	1	1	1	1	2	75	3_4	1_2	1_2	1_2	3_4h	>=5	10.00 p.m_12.00 a.m	12.00_2.00 a.m	6.00 _08.00 a.m	08.00_10.00 a.m	Less than 30 min	30 min-1h	None	Less than 30 min	Less than 30 min	Less than 30 min	None	Less than 1h	No	Yes	None	4h-6h	Less than 30 min	30 min-1h	30 min-1h	2h-3h	1h-2h	2h-4h	Moderately satisfied	Somewhat satisfied	I don’t miss it	I don’t miss it	I don’t miss it	I don’t miss it	I don’t miss it
220	Female	56	Separated	1_4	University education	worker	Medium	No	1	1	1	2	2	80	3_4	3_4	1_2	1_2	3_4h	3_4h	8.00_10.00 p.m	10.00 p.m_12.00 a.m	Before 6.00 a.m	08.00_10.00 a.m	Less than 30 min	Less than 30 min	30 min-1h	Less than 30 min	30 min-1h	30 min-1h	1h-3h	1h-3h	No	Yes	None	Less than 2h	30 min-1h	30 min-1h	Less than 30 min	Less than 30 min	Less than 1h	1h-2h	Not satisfied	Somewhat satisfied	I miss it very little	I don’t miss it	I don’t miss it	I miss it very little	I don’t miss it
221	Female	43	Married	1_4	University education	worker	Medium	Yes	1	1	1	1	1	100	3_4	1_2	None	None	>=5	>=5	10.00 p.m_12.00 a.m	10.00 p.m_12.00 a.m	6.00 _08.00 a.m	6.00 _08.00 a.m	None	None	30 min-1h	Less than 30 min	Less than 30 min	Less than 30 min	1h-3h	1h-3h	No	No	None	None	Less than 30 min	Less than 30 min	30 min-1h	30 min-1h	1h-2h	1h-2h	Extremely satisfied	Extremely satisfied	I don’t miss it	I don’t miss it	I don’t miss it	I don’t miss it	I miss it very little
222	Male	31	Married	0	University education	worker	Medium	No	1	1	1	1	2	70	3_4	3_4	1_2	1_2	3_4h	3_4h	8.00_10.00 p.m	12.00_2.00 a.m	6.00 _08.00 a.m	08.00_10.00 a.m	None	Less than 30 min	1h-1h30min	None	Less than 30 min	Less than 30 min	None	None	No	Yes	None	6h-8h	Less than 30 min	Less than 30 min	Less than 30 min	1h-2h	Less than 1h	1h-2h	Very satisfied	Somewhat satisfied	I miss it moderately	I miss it extremely	I miss it extremely	I miss it extremely	I miss it extremely
223	Male	63	Married	1_4	University education	worker	Low	No	1	1	1	1	1	100	3_4	3_4	None	None	3_4h	>=5	10.00 p.m_12.00 a.m	10.00 p.m_12.00 a.m	08.00_10.00 a.m	08.00_10.00 a.m	1h-2h	1h-2h	30 min-1h	30 min-1h	30 min-1h	30 min-1h	None	None	No	No	None	None	> 3h	> 3h	1h-2h	1h-2h	2h-4h	2h-4h	Very satisfied	Very satisfied	I miss it very little	I don’t miss it	I don’t miss it	I don’t miss it	I don’t miss it
224	Female	26	Single	0	University education	worker	Medium	No	1	1	1	1	1	100	3_4	3_4	None	None	3_4h	3_4h	12.00_2.00 a.m	12.00_2.00 a.m	08.00_10.00 a.m	08.00_10.00 a.m	None	None	None	Less than 30 min	30 min-1h	30 min-1h	1h-3h	1h-3h	No	Yes	4h-6h	4h-6h	Less than 30 min	Less than 30 min	Less than 30 min	Less than 30 min	1h-2h	1h-2h	Very satisfied	Moderately satisfied	I don’t miss it	I don’t miss it	I don’t miss it	I don’t miss it	I don’t miss it
225	Male	39	Married	1_4	University education	worker	High	No	1	1	1	2	3	70	3_4	3_4	1_2	1_2	>=5	>=5	10.00 p.m_12.00 a.m	12.00_2.00 a.m	6.00 _08.00 a.m	6.00 _08.00 a.m	None	None	Less than 30 min	None	30 min-1h	30 min-1h	None	None	Yes	Yes	Less than 2h	2h-4h	30 min-1h	None	1h-2h	2h-3h	Less than 1h	1h-2h	Very satisfied	Very satisfied	I don’t miss it	I miss it extremely	I don’t miss it	I don’t miss it	I miss it extremely
226	Male	35	Single	0	University education	worker	Medium	Yes	1	1	1	2	2	80	3_4	1_2	1_2	1_2	3_4h	>=5	10.00 p.m_12.00 a.m	12.00_2.00 a.m	6.00 _08.00 a.m	6.00 _08.00 a.m	Less than 30 min	Less than 30 min	30 min-1h	30 min-1h	Less than 30 min	30 min-1h	None	Less than 1h	No	No	None	None	None	Less than 30 min	30 min-1h	1h-2h	Less than 1h	1h-2h	Very satisfied	Very satisfied	I don’t miss it	I don’t miss it	I miss it very little	I miss it very much	I miss it very much
227	Male	25	Single	0	University education	worker	Medium	No	1	1	1	1	2	95	3_4	3_4	None	1_2	3_4h	>=5	12.00_2.00 a.m	After 2.00 a.m	6.00 _08.00 a.m	6.00 _08.00 a.m	None	None	30 min-1h	None	30 min-1h	30 min-1h	1h-3h	1h-3h	No	Yes	> 8h	> 8h	30 min-1h	30 min-1h	1h-2h	1h-2h	Less than 1h	1h-2h	Very satisfied	Somewhat satisfied	I don’t miss it	I don’t miss it	I miss it extremely	I don’t miss it	I miss it moderately
228	Male	24	Single	0	University education	Student	Low	No	1	1	1	1	1	95	3_4	1_2	1_2	1_2	>=5	>=5	10.00 p.m_12.00 a.m	After 2.00 a.m	6.00 _08.00 a.m	08.00_10.00 a.m	Less than 30 min	Less than 30 min	None	30 min-1h	30 min-1h	1h-1h30min	Less than 1h	Less than 1h	No	Yes	None	2h-4h	Less than 30 min	Less than 30 min	30 min-1h	1h-2h	Less than 1h	4h-6h	Very satisfied	Moderately satisfied	I don’t miss it	I don’t miss it	I don’t miss it	I don’t miss it	I don’t miss it
229	Male	31	Single	0	University education	worker	Medium	No	1	1	1	1	1	90	3_4	3_4	None	1_2	3_4h	3_4h	12.00_2.00 a.m	After 2.00 a.m	08.00_10.00 a.m	10.00 a.m_12.00 p.m	Less than 30 min	30 min-1h	30 min-1h	Less than 30 min	30 min-1h	30 min-1h	None	Less than 1h	Yes	Yes	4h-6h	None	Less than 30 min	Less than 30 min	2h-3h	1h-2h	Less than 1h	1h-2h	Very satisfied	Moderately satisfied	I don’t miss it	I miss it extremely	I miss it extremely	I miss it moderately	I miss it very much
230	Female	43	Separated	1_4	University education	worker	Medium	No	1	1	1	2	3	50	3_4	1_2	1_2	None	3_4h	>=5	10.00 p.m_12.00 a.m	12.00_2.00 a.m	6.00 _08.00 a.m	08.00_10.00 a.m	None	Less than 30 min	None	None	30 min-1h	Less than 30 min	1h-3h	3h-6h	No	Yes	None	> 8h	Less than 30 min	30 min-1h	1h-2h	2h-3h	Less than 1h	1h-2h	Very satisfied	Very satisfied	I don’t miss it	I miss it extremely	I don’t miss it	I miss it moderately	I miss it extremely
231	Female	34	Married	0	University education	worker	High	Yes	1	1	1	2	1	85	3_4	3_4	None	None	3_4h	3_4h	12.00_2.00 a.m	12.00_2.00 a.m	08.00_10.00 a.m	08.00_10.00 a.m	None	Less than 30 min	None	None	30 min-1h	30 min-1h	1h-3h	Less than 1h	Yes	Yes	2h-4h	2h-4h	30 min-1h	Less than 30 min	30 min-1h	Less than 30 min	1h-2h	1h-2h	Very satisfied	Moderately satisfied	I miss it very little	I don’t miss it	I miss it moderately	I miss it moderately	I don’t miss it
232	Female	24	Single	0	University education	worker	Medium	No	1	1	1	1	2	80	3_4	3_4	1_2	3_4	3_4h	3_4h	10.00 p.m_12.00 a.m	10.00 p.m_12.00 a.m	6.00 _08.00 a.m	08.00_10.00 a.m	None	None	Less than 30 min	None	Less than 30 min	30 min-1h	Less than 1h	1h-3h	No	Yes	> 8h	6h-8h	30 min-1h	30 min-1h	Less than 30 min	30 min-1h	Less than 1h	1h-2h	Not satisfied	Somewhat satisfied	I miss it very little	I don’t miss it	I miss it moderately	I don’t miss it	I don’t miss it
233	Female	28	Single	0	University education	worker	Medium	No	1	1	1	1	2	90	3_4	1_2	3_4	1_2	3_4h	>=5	10.00 p.m_12.00 a.m	12.00_2.00 a.m	6.00 _08.00 a.m	10.00 a.m_12.00 p.m	None	None	Less than 30 min	None	1h-1h30min	1h-1h30min	1h-3h	1h-3h	Yes	Yes	2h-4h	Less than 2h	30 min-1h	1h-2h	1h-2h	Less than 30 min	2h-4h	2h-4h	Somewhat satisfied	Somewhat satisfied	I miss it very much	Not concerned	I miss it moderately	Not concerned	Not concerned
234	Female	18	Single	0	Secondary education	No occupation	Medium	Yes	1	1	1	4	4	10	>=5	3_4	3_4	None	>=5	3_4h	8.00_10.00 p.m	After 2.00 a.m	6.00 _08.00 a.m	10.00 a.m_12.00 p.m	None	1h-2h	1h30min-2h	None	1h30min-2h	30 min-1h	None	3h-6h	No	Yes	None	> 8h	1h-2h	Less than 30 min	Less than 30 min	> 3h	2h-4h	Less than 1h	Moderately satisfied	Not satisfied	I don’t miss it	I miss it very little	I don’t miss it	I don’t miss it	I miss it very little
235	Female	32	Single	0	University education	worker	High	No	1	1	1	2	2	95	3_4	3_4	1_2	1_2	>=5	>=5	10.00 p.m_12.00 a.m	12.00_2.00 a.m	08.00_10.00 a.m	08.00_10.00 a.m	None	None	30 min-1h	30 min-1h	30 min-1h	30 min-1h	None	Less than 1h	Yes	Yes	Less than 2h	4h-6h	30 min-1h	Less than 30 min	30 min-1h	30 min-1h	1h-2h	2h-4h	Moderately satisfied	Moderately satisfied	I miss it very little	I don’t miss it	I don’t miss it	I don’t miss it	I miss it moderately
236	Female	54	Married	1_4	University education	worker	Medium	Yes	3	1	1	3	3	50	3_4	1_2	>=5	1_2	3_4h	>=5	12.00_2.00 a.m	After 2.00 a.m	6.00 _08.00 a.m	08.00_10.00 a.m	None	None	None	30 min-1h	30 min-1h	Less than 30 min	Less than 1h	1h-3h	No	Yes	> 8h	> 8h	2h-3h	30 min-1h	30 min-1h	1h-2h	1h-2h	Less than 1h	Moderately satisfied	Moderately satisfied	I miss it extremely	I miss it very little	I miss it extremely	I miss it extremely	I miss it extremely
237	Male	19	Single	0	University education	Student	Low	No	1	1	1	1	1	100	1_2	3_4	1_2	1_2	3_4h	3_4h	12.00_2.00 a.m	12.00_2.00 a.m	6.00 _08.00 a.m	08.00_10.00 a.m	None	Less than 30 min	30 min-1h	30 min-1h	30 min-1h	30 min-1h	Less than 1h	1h-3h	No	Yes	2h-4h	2h-4h	Less than 30 min	30 min-1h	Less than 30 min	Less than 30 min	Less than 1h	2h-4h	Somewhat satisfied	Somewhat satisfied	I don’t miss it	I miss it very little	I miss it very little	I miss it very little	I miss it very little
238	Male	33	Married	0	University education	worker	High	No	1	1	1	1	2	100	3_4	3_4	1_2	None	>=5	>=5	10.00 p.m_12.00 a.m	10.00 p.m_12.00 a.m	6.00 _08.00 a.m	6.00 _08.00 a.m	Less than 30 min	None	30 min-1h	None	30 min-1h	30 min-1h	1h-3h	1h-3h	No	Yes	None	> 8h	2h-3h	Less than 30 min	1h-2h	Less than 30 min	Less than 1h	Less than 1h	Extremely satisfied	Moderately satisfied	I miss it very little	I miss it extremely	I miss it moderately	I miss it very little	I miss it extremely
239	Female	46	Single	0	Illeterate	worker	High	No	1	1	1	2	1	99	1_2	1_2	1_2	1_2	>=5	>=5	10.00 p.m_12.00 a.m	10.00 p.m_12.00 a.m	6.00 _08.00 a.m	6.00 _08.00 a.m	None	None	None	None	30 min-1h	30 min-1h	1h-3h	1h-3h	No	Yes	None	4h-6h	Less than 30 min	Less than 30 min	30 min-1h	1h-2h	Less than 1h	Less than 1h	Very satisfied	Very satisfied	I don’t miss it	I don’t miss it	I don’t miss it	I miss it very much	I miss it very little
240	Male	27	Single	0	University education	worker	Medium	Yes	1	2	2	2	2	70	3_4	1_2	1_2	>=5	1_2h	1_2h	12.00_2.00 a.m	After 2.00 a.m	10.00 a.m_12.00 p.m	10.00 a.m_12.00 p.m	Less than 30 min	1h-2h	30 min-1h	None	30 min-1h	1h30min-2h	1h-3h	3h-6h	No	No	None	None	Less than 30 min	> 3h	Less than 30 min	2h-3h	Less than 1h	Less than 1h	Moderately satisfied	Not satisfied	I miss it very little	I miss it very little	I miss it moderately	I miss it very little	I miss it very little
241	Male	33	Married	0	University education	worker	High	No	1	1	1	1	2	100	3_4	3_4	1_2	None	>=5	>=5	10.00 p.m_12.00 a.m	10.00 p.m_12.00 a.m	6.00 _08.00 a.m	6.00 _08.00 a.m	Less than 30 min	None	30 min-1h	None	30 min-1h	30 min-1h	1h-3h	1h-3h	No	Yes	None	> 8h	2h-3h	Less than 30 min	1h-2h	Less than 30 min	Less than 1h	Less than 1h	Extremely satisfied	Moderately satisfied	I miss it very little	I miss it extremely	I miss it moderately	I miss it very little	I miss it extremely
242	Male	25	Single	0	University education	worker	Medium	No	1	1	1	1	3	80	3_4	3_4	None	None	3_4h	>=5	10.00 p.m_12.00 a.m	12.00_2.00 a.m	6.00 _08.00 a.m	08.00_10.00 a.m	Less than 30 min	None	None	None	Less than 30 min	Less than 30 min	1h-3h	1h-3h	No	No	None	None	None	Less than 30 min	Less than 30 min	Less than 30 min	2h-4h	4h-6h	Moderately satisfied	Somewhat satisfied	I don’t miss it	I miss it very little	I don’t miss it	I don’t miss it	I miss it very little
243	Female	44	Married	1_4	University education	worker	Medium	No	2	2	2	3	3	55	3_4	>=5	None	1_2	3_4h	1_2h	10.00 p.m_12.00 a.m	12.00_2.00 a.m	6.00 _08.00 a.m	08.00_10.00 a.m	None	None	Less than 30 min	None	30 min-1h	Less than 30 min	1h-3h	3h-6h	No	Yes	None	4h-6h	Less than 30 min	30 min-1h	30 min-1h	1h-2h	2h-4h	4h-6h	Moderately satisfied	Somewhat satisfied	I don’t miss it	I don’t miss it	I don’t miss it	I miss it moderately	I miss it moderately
244	Male	45	Separated	1_4	University education	worker	Medium	No	1	1	1	2	3	80	3_4	3_4	None	None	3_4h	3_4h	10.00 p.m_12.00 a.m	12.00_2.00 a.m	6.00 _08.00 a.m	10.00 a.m_12.00 p.m	Less than 30 min	Less than 30 min	30 min-1h	None	30 min-1h	30 min-1h	Less than 1h	Less than 1h	No	Yes	None	2h-4h	30 min-1h	> 3h	30 min-1h	1h-2h	1h-2h	2h-4h	Moderately satisfied	Somewhat satisfied	I don’t miss it	I miss it extremely	I miss it very much	I miss it moderately	I miss it very little
245	Female	44	Married	1_4	Secondary education	No occupation	Medium	No	1	1	1	1	1	80	3_4	3_4	1_2	3_4	1_2h	3_4h	8.00_10.00 p.m	10.00 p.m_12.00 a.m	6.00 _08.00 a.m	08.00_10.00 a.m	30 min-1h	Less than 30 min	30 min-1h	None	1h-1h30min	1h-1h30min	1h-3h	1h-3h	No	No	None	None	Less than 30 min	30 min-1h	Less than 30 min	30 min-1h	2h-4h	1h-2h	Moderately satisfied	Not satisfied	I miss it very little	I miss it very little	I don’t miss it	I miss it very little	I miss it very little
246	Female	35	Single	0	University education	worker	Medium	No	1	1	1	1	2	90	1_2	1_2	1_2	1_2	3_4h	>=5	10.00 p.m_12.00 a.m	12.00_2.00 a.m	6.00 _08.00 a.m	08.00_10.00 a.m	None	30 min-1h	30 min-1h	Less than 30 min	30 min-1h	1h-1h30min	1h-3h	1h-3h	No	No	None	None	30 min-1h	30 min-1h	Less than 30 min	1h-2h	1h-2h	1h-2h	Very satisfied	Moderately satisfied	Not concerned	I don’t miss it	I don’t miss it	I miss it very much	I miss it extremely
247	Female	21	Single	0	University education	Student	Medium	No	1	1	1	1	1	100	3_4	3_4	1_2	1_2	3_4h	3_4h	10.00 p.m_12.00 a.m	10.00 p.m_12.00 a.m	6.00 _08.00 a.m	08.00_10.00 a.m	None	1h-2h	None	Less than 30 min	Less than 30 min	Less than 30 min	Less than 1h	1h-3h	No	No	None	None	None	None	Less than 30 min	Less than 30 min	1h-2h	2h-4h	Extremely satisfied	Extremely satisfied	I miss it very little	I don’t miss it	I don’t miss it	I don’t miss it	I don’t miss it
248	Female	18	Single	0	Secondary education	Student	Low	No	1	1	1	1	3	65	3_4	3_4	>=5	1_2	3_4h	3_4h	12.00_2.00 a.m	10.00 p.m_12.00 a.m	6.00 _08.00 a.m	08.00_10.00 a.m	None	Less than 30 min	1h30min-2h	Less than 30 min	1h-1h30min	1h30min-2h	Less than 1h	1h-3h	No	Yes	Less than 2h	6h-8h	30 min-1h	1h-2h	30 min-1h	1h-2h	Less than 1h	1h-2h	Moderately satisfied	Not satisfied	I miss it moderately	I miss it extremely	Not concerned	I miss it extremely	I miss it extremely
249	Female	53	Widowed	1_4	University education	worker	Medium	Yes	1	1	2	2	1	50	1_2	1_2	1_2	1_2	3_4h	3_4h	10.00 p.m_12.00 a.m	12.00_2.00 a.m	6.00 _08.00 a.m	08.00_10.00 a.m	None	None	None	None	30 min-1h	1h-1h30min	1h-3h	3h-6h	No	Yes	4h-6h	2h-4h	Less than 30 min	30 min-1h	Less than 30 min	2h-3h	Less than 1h	1h-2h	Somewhat satisfied	Somewhat satisfied	I miss it very little	I miss it very little	I don’t miss it	I miss it extremely	I don’t miss it
250	Male	30	Married	1_4	University education	worker	Medium	No	2	1	1	1	1	95	3_4	3_4	None	None	1_2h	1_2h	10.00 p.m_12.00 a.m	12.00_2.00 a.m	6.00 _08.00 a.m	08.00_10.00 a.m	Less than 30 min	30 min-1h	30 min-1h	None	30 min-1h	1h-1h30min	1h-3h	1h-3h	No	Yes	None	2h-4h	Less than 30 min	30 min-1h	30 min-1h	1h-2h	1h-2h	2h-4h	Very satisfied	Not satisfied	I don’t miss it	I miss it very little	I don’t miss it	I miss it very little	I miss it very little
251	Female	53	Married	1_4	University education	worker	Medium	Yes	2	2	1	1	1	100	3_4	3_4	None	1_2	3_4h	>=5	12.00_2.00 a.m	12.00_2.00 a.m	Before 6.00 a.m	Before 6.00 a.m	30 min-1h	30 min-1h	None	None	Less than 30 min	Less than 30 min	1h-3h	1h-3h	Yes	Yes	Less than 2h	None	Less than 30 min	30 min-1h	30 min-1h	1h-2h	Less than 1h	1h-2h	Somewhat satisfied	Somewhat satisfied	I don’t miss it	I don’t miss it	I don’t miss it	I miss it very little	I don’t miss it
252	Female	50	Married	>4	Secondary education	No occupation	Medium	No	2	1	2	2	2	50	3_4	3_4	1_2	3_4	3_4h	3_4h	10.00 p.m_12.00 a.m	After 2.00 a.m	6.00 _08.00 a.m	10.00 a.m_12.00 p.m	30 min-1h	30 min-1h	None	None	1h-1h30min	1h30min-2h	3h-6h	3h-6h	No	No	None	None	1h-2h	2h-3h	Less than 30 min	1h-2h	2h-4h	4h-6h	Moderately satisfied	Moderately satisfied	Not concerned	Not concerned	Not concerned	I miss it extremely	Not concerned
253	Male	26	Single	0	University education	worker	Medium	No	1	1	1	1	1	80	3_4	3_4	3_4	3_4	3_4h	3_4h	10.00 p.m_12.00 a.m	12.00_2.00 a.m	6.00 _08.00 a.m	08.00_10.00 a.m	None	Less than 30 min	Less than 30 min	None	30 min-1h	30 min-1h	Less than 1h	None	No	No	None	None	> 3h	> 3h	1h-2h	2h-3h	Less than 1h	2h-4h	Moderately satisfied	Moderately satisfied	I miss it very little	I don’t miss it	I miss it very little	I don’t miss it	I don’t miss it
254	Male	33	Married	0	University education	worker	Medium	Yes	3	1	1	2	1	80	3_4	1_2	1_2	None	>=5	>=5	10.00 p.m_12.00 a.m	10.00 p.m_12.00 a.m	6.00 _08.00 a.m	6.00 _08.00 a.m	None	None	None	30 min-1h	30 min-1h	30 min-1h	None	Less than 1h	No	No	None	Less than 2h	Less than 30 min	Less than 30 min	1h-2h	2h-3h	Less than 1h	1h-2h	Moderately satisfied	Moderately satisfied	I don’t miss it	I don’t miss it	I miss it moderately	I don’t miss it	I don’t miss it
255	Male	45	Married	1_4	University education	worker	Medium	No	2	1	5	3	2	60	3_4	3_4	1_2	None	>=5	>=5	10.00 p.m_12.00 a.m	12.00_2.00 a.m	6.00 _08.00 a.m	10.00 a.m_12.00 p.m	None	1h-2h	Less than 30 min	None	30 min-1h	30 min-1h	Less than 1h	Less than 1h	Yes	No	None	None	1h-2h	> 3h	Less than 30 min	Less than 30 min	1h-2h	2h-4h	Moderately satisfied	Somewhat satisfied	I miss it very little	I miss it moderately	I miss it moderately	I don’t miss it	I don’t miss it
256	Male	31	Single	0	University education	worker	Medium	No	1	1	1	1	3	90	3_4	3_4	1_2	1_2	3_4h	3_4h	10.00 p.m_12.00 a.m	After 2.00 a.m	6.00 _08.00 a.m	10.00 a.m_12.00 p.m	Less than 30 min	None	Less than 30 min	None	Less than 30 min	Less than 30 min	None	None	No	No	None	None	Less than 30 min	> 3h	2h-3h	Less than 30 min	Less than 1h	Less than 1h	Moderately satisfied	Somewhat satisfied	I miss it very little	Not concerned	I miss it very little	I miss it very little	I miss it very little
257	Male	25	Single	0	University education	worker	Medium	No	1	1	5	1	5	30	3_4	3_4	1_2	1_2	1_2h	1_2h	After 2.00 a.m	After 2.00 a.m	6.00 _08.00 a.m	08.00_10.00 a.m	None	None	Less than 30 min	Less than 30 min	30 min-1h	30 min-1h	1h-3h	1h-3h	No	Yes	None	2h-4h	1h-2h	1h-2h	30 min-1h	1h-2h	Less than 1h	1h-2h	Somewhat satisfied	Not satisfied	I don’t miss it	I don’t miss it	I don’t miss it	I don’t miss it	I don’t miss it
258	Male	23	Single	0	University education	worker	Medium	No	1	1	1	1	1	90	3_4	3_4	3_4	3_4	>=5	>=5	12.00_2.00 a.m	12.00_2.00 a.m	08.00_10.00 a.m	08.00_10.00 a.m	None	None	30 min-1h	30 min-1h	30 min-1h	30 min-1h	Less than 1h	Less than 1h	No	No	None	None	2h-3h	> 3h	30 min-1h	1h-2h	2h-4h	2h-4h	Extremely satisfied	Extremely satisfied	Not concerned	I miss it extremely	I miss it extremely	Not concerned	I miss it extremely
259	Female	32	Single	0	University education	No occupation	Medium	Yes	1	1	1	1	3	70	1_2	1_2	>=5	1_2	3_4h	3_4h	After 2.00 a.m	10.00 p.m_12.00 a.m	6.00 _08.00 a.m	10.00 a.m_12.00 p.m	None	None	None	Less than 30 min	30 min-1h	Less than 30 min	1h-3h	1h-3h	Yes	No	6h-8h	None	30 min-1h	> 3h	Less than 30 min	Less than 30 min	Less than 1h	Less than 1h	Not satisfied	Not satisfied	I miss it very little	I miss it very little	I don’t miss it	I miss it extremely	I miss it extremely
260	Male	38	Single	0	University education	worker	High	No	1	1	1	1	1	99	3_4	3_4	1_2	1_2	>=5	>=5	12.00_2.00 a.m	12.00_2.00 a.m	08.00_10.00 a.m	08.00_10.00 a.m	None	None	None	30 min-1h	30 min-1h	30 min-1h	None	1h-3h	Yes	Yes	Less than 2h	4h-6h	30 min-1h	30 min-1h	2h-3h	2h-3h	1h-2h	1h-2h	Very satisfied	Very satisfied	I don’t miss it	I miss it moderately	I miss it very much	I miss it extremely	I don’t miss it
261	Female	43	Separated	1_4	University education	worker	Medium	Yes	1	1	1	2	2	70	3_4	3_4	None	None	>=5	3_4h	12.00_2.00 a.m	12.00_2.00 a.m	6.00 _08.00 a.m	Before 6.00 a.m	None	None	None	None	Less than 30 min	Less than 30 min	Less than 1h	1h-3h	No	Yes	None	2h-4h	Less than 30 min	30 min-1h	Less than 30 min	Less than 30 min	1h-2h	1h-2h	Very satisfied	Very satisfied	I don’t miss it	I miss it very little	I don’t miss it	I miss it very little	I don’t miss it
262	Female	21	Single	0	University education	Student	Medium	No	1	1	1	1	1	90	3_4	3_4	None	None	1_2h	1_2h	12.00_2.00 a.m	12.00_2.00 a.m	6.00 _08.00 a.m	08.00_10.00 a.m	30 min-1h	30 min-1h	Less than 30 min	None	Less than 30 min	Less than 30 min	Less than 1h	Less than 1h	No	Yes	Less than 2h	> 8h	30 min-1h	30 min-1h	1h-2h	2h-3h	Less than 1h	Less than 1h	Very satisfied	Very satisfied	I miss it very little	I don’t miss it	I don’t miss it	I miss it very little	I miss it very little
263	Female	34	Single	0	University education	worker	Medium	Yes	1	1	1	2	3	80	3_4	1_2	1_2	None	3_4h	>=5	10.00 p.m_12.00 a.m	12.00_2.00 a.m	6.00 _08.00 a.m	08.00_10.00 a.m	None	None	30 min-1h	None	1h-1h30min	Less than 30 min	Less than 1h	1h-3h	No	Yes	4h-6h	4h-6h	30 min-1h	30 min-1h	30 min-1h	1h-2h	1h-2h	Less than 1h	Moderately satisfied	Somewhat satisfied	I don’t miss it	I miss it moderately	I miss it moderately	I miss it moderately	I miss it moderately
264	Female	25	Married	0	University education	Student	Low	No	1	1	1	1	1	100	3_4	1_2	1_2	1_2	>=5	>=5	10.00 p.m_12.00 a.m	12.00_2.00 a.m	6.00 _08.00 a.m	08.00_10.00 a.m	None	Less than 30 min	30 min-1h	Less than 30 min	30 min-1h	30 min-1h	Less than 1h	1h-3h	No	No	None	Less than 2h	Less than 30 min	30 min-1h	Less than 30 min	1h-2h	Less than 1h	2h-4h	Very satisfied	Moderately satisfied	I don’t miss it	I don’t miss it	I don’t miss it	I don’t miss it	I don’t miss it
265	Female	24	Married	0	University education	worker	Medium	No	1	1	1	1	2	60	3_4	3_4	1_2	1_2	3_4h	3_4h	10.00 p.m_12.00 a.m	12.00_2.00 a.m	6.00 _08.00 a.m	08.00_10.00 a.m	Less than 30 min	30 min-1h	30 min-1h	None	Less than 30 min	30 min-1h	Less than 1h	1h-3h	Yes	Yes	2h-4h	Less than 2h	Less than 30 min	30 min-1h	30 min-1h	1h-2h	Less than 1h	1h-2h	Extremely satisfied	Moderately satisfied	I miss it very little	I don’t miss it	I don’t miss it	I miss it very little	I miss it very little
266	Female	28	Single	0	University education	worker	Medium	No	1	1	1	2	2	70	3_4	3_4	1_2	1_2	3_4h	3_4h	10.00 p.m_12.00 a.m	12.00_2.00 a.m	6.00 _08.00 a.m	08.00_10.00 a.m	Less than 30 min	30 min-1h	30 min-1h	None	Less than 30 min	30 min-1h	Less than 1h	1h-3h	No	No	None	None	Less than 30 min	30 min-1h	30 min-1h	1h-2h	1h-2h	2h-4h	Very satisfied	Moderately satisfied	I don’t miss it	I don’t miss it	I don’t miss it	I miss it very much	I miss it extremely
267	Female	23	Single	0	University education	Student	Low	No	1	1	1	1	3	50	3_4	3_4	3_4	1_2	3_4h	3_4h	10.00 p.m_12.00 a.m	12.00_2.00 a.m	6.00 _08.00 a.m	08.00_10.00 a.m	1h-2h	30 min-1h	Less than 30 min	None	1h-1h30min	30 min-1h	3h-6h	1h-3h	No	No	None	Less than 2h	30 min-1h	30 min-1h	Less than 30 min	Less than 30 min	2h-4h	1h-2h	Somewhat satisfied	Not satisfied	I miss it moderately	Not concerned	Not concerned	I miss it extremely	Not concerned
268	Female	22	Single	0	University education	Student	Low	No	1	1	1	1	1	100	3_4	3_4	1_2	1_2	1_2h	3_4h	10.00 p.m_12.00 a.m	12.00_2.00 a.m	Before 6.00 a.m	08.00_10.00 a.m	Less than 30 min	Less than 30 min	None	None	Less than 30 min	30 min-1h	Less than 1h	1h-3h	No	Yes	None	2h-4h	Less than 30 min	30 min-1h	Less than 30 min	30 min-1h	Less than 1h	1h-2h	Not satisfied	Somewhat satisfied	I miss it very little	I don’t miss it	I miss it very little	I don’t miss it	I miss it very little
269	Male	62	Married	>4	University education	worker	Medium	No	1	1	1	1	1	100	1_2	1_2	None	None	>=5	>=5	10.00 p.m_12.00 a.m	10.00 p.m_12.00 a.m	Before 6.00 a.m	Before 6.00 a.m	None	None	30 min-1h	30 min-1h	Less than 30 min	Less than 30 min	None	None	No	No	None	None	Less than 30 min	Less than 30 min	Less than 30 min	Less than 30 min	Less than 1h	Less than 1h	Very satisfied	Very satisfied	I don’t miss it	I don’t miss it	I don’t miss it	I don’t miss it	I don’t miss it
270	Female	23	Single	0	University education	worker	Medium	No	1	1	1	1	1	90	1_2	1_2	1_2	3_4	>=5	3_4h	10.00 p.m_12.00 a.m	12.00_2.00 a.m	6.00 _08.00 a.m	08.00_10.00 a.m	None	1h-2h	None	None	1h30min-2h	30 min-1h	1h-3h	3h-6h	No	Yes	6h-8h	4h-6h	Less than 30 min	Less than 30 min	2h-3h	2h-3h	1h-2h	4h-6h	Extremely satisfied	Somewhat satisfied	I miss it extremely	I miss it extremely	I miss it extremely	I miss it extremely	I miss it extremely
271	Female	18	Single	0	University education	Student	Low	Yes	1	1	1	2	3	70	3_4	1_2	None	None	3_4h	>=5	10.00 p.m_12.00 a.m	12.00_2.00 a.m	6.00 _08.00 a.m	08.00_10.00 a.m	None	30 min-1h	Less than 30 min	None	Less than 30 min	30 min-1h	1h-3h	1h-3h	Yes	No	None	Less than 2h	Less than 30 min	30 min-1h	30 min-1h	1h-2h	1h-2h	2h-4h	Moderately satisfied	Somewhat satisfied	I don’t miss it	I don’t miss it	I miss it very much	I miss it extremely	I don’t miss it
272	Female	22	Single	0	University education	Student	Low	Yes	1	1	1	2	5	40	1_2	1_2	None	None	3_4h	>=5	12.00_2.00 a.m	12.00_2.00 a.m	08.00_10.00 a.m	08.00_10.00 a.m	None	30 min-1h	None	None	1h-1h30min	1h-1h30min	Less than 1h	Less than 1h	No	No	None	None	Less than 30 min	None	1h-2h	1h-2h	2h-4h	2h-4h	Extremely satisfied	Not satisfied	I miss it very little	I miss it very little	I miss it very little	I miss it very little	I miss it very little
273	Male	48	Married	1_4	University education	worker	Medium	No	2	1	2	3	3	50	3_4	1_2	None	None	3_4h	>=5	10.00 p.m_12.00 a.m	10.00 p.m_12.00 a.m	6.00 _08.00 a.m	08.00_10.00 a.m	30 min-1h	Less than 30 min	30 min-1h	Less than 30 min	Less than 30 min	Less than 30 min	None	None	No	Yes	Less than 2h	2h-4h	30 min-1h	1h-2h	Less than 30 min	30 min-1h	Less than 1h	Less than 1h	Moderately satisfied	Somewhat satisfied	I don’t miss it	I miss it very much	I don’t miss it	I miss it moderately	I miss it very much
274	Female	19	Single	0	University education	Student	Low	No	1	1	1	1	1	100	3_4	3_4	3_4	3_4	>=5	>=5	12.00_2.00 a.m	After 2.00 a.m	6.00 _08.00 a.m	08.00_10.00 a.m	30 min-1h	30 min-1h	1h-1h30min	None	Less than 30 min	Less than 30 min	Less than 1h	Less than 1h	No	Yes	None	4h-6h	None	None	Less than 30 min	Less than 30 min	Less than 1h	4h-6h	Somewhat satisfied	Extremely satisfied	I don’t miss it	I don’t miss it	I don’t miss it	I don’t miss it	I don’t miss it
275	Male	48	Married	1_4	University education	worker	High	No	1	1	2	1	2	80	3_4	3_4	1_2	1_2	>=5	>=5	12.00_2.00 a.m	After 2.00 a.m	08.00_10.00 a.m	10.00 a.m_12.00 p.m	None	None	Less than 30 min	Less than 30 min	Less than 30 min	Less than 30 min	None	Less than 1h	Yes	Yes	6h-8h	> 8h	Less than 30 min	1h-2h	Less than 30 min	Less than 30 min	Less than 1h	Less than 1h	Very satisfied	Moderately satisfied	I don’t miss it	I don’t miss it	I miss it extremely	I don’t miss it	I don’t miss it
276	Female	26	Married	1_4	University education	worker	Medium	Yes	1	1	1	3	1	50	3_4	3_4	None	3_4	3_4h	3_4h	8.00_10.00 p.m	10.00 p.m_12.00 a.m	6.00 _08.00 a.m	6.00 _08.00 a.m	None	Less than 30 min	Less than 30 min	Less than 30 min	1h30min-2h	1h-1h30min	1h-3h	3h-6h	No	Yes	4h-6h	Less than 2h	30 min-1h	2h-3h	1h-2h	Less than 30 min	2h-4h	4h-6h	Extremely satisfied	Extremely satisfied	I miss it moderately	Not concerned	Not concerned	I miss it extremely	I miss it moderately
277	Male	26	Single	0	University education	worker	Medium	Yes	1	4	1	1	5	50	3_4	3_4	1_2	1_2	3_4h	3_4h	12.00_2.00 a.m	12.00_2.00 a.m	08.00_10.00 a.m	10.00 a.m_12.00 p.m	None	None	None	None	Less than 30 min	Less than 30 min	Less than 1h	Less than 1h	Yes	Yes	4h-6h	4h-6h	30 min-1h	30 min-1h	30 min-1h	30 min-1h	Less than 1h	Less than 1h	Somewhat satisfied	Somewhat satisfied	I don’t miss it	I miss it extremely	I don’t miss it	I don’t miss it	I don’t miss it
278	Male	60	Married	>4	University education	worker	Medium	Yes	1	1	1	2	1	90	3_4	3_4	3_4	3_4	3_4h	3_4h	10.00 p.m_12.00 a.m	10.00 p.m_12.00 a.m	Before 6.00 a.m	Before 6.00 a.m	Less than 30 min	30 min-1h	30 min-1h	30 min-1h	30 min-1h	30 min-1h	Less than 1h	Less than 1h	Yes	Yes	Less than 2h	Less than 2h	None	None	30 min-1h	Less than 30 min	1h-2h	1h-2h	Extremely satisfied	Extremely satisfied	I miss it very little	I don’t miss it	I don’t miss it	I don’t miss it	I don’t miss it
279	Male	31	Married	1_4	University education	worker	Medium	No	1	1	1	1	1	90	3_4	3_4	1_2	None	3_4h	>=5	10.00 p.m_12.00 a.m	12.00_2.00 a.m	Before 6.00 a.m	10.00 a.m_12.00 p.m	Less than 30 min	1h-2h	Less than 30 min	30 min-1h	30 min-1h	1h-1h30min	None	None	No	Yes	None	6h-8h	30 min-1h	2h-3h	1h-2h	> 3h	2h-4h	4h-6h	Somewhat satisfied	Somewhat satisfied	I don’t miss it	I miss it very much	I miss it very much	I miss it very much	I don’t miss it
280	Male	32	Single	0	University education	worker	Medium	No	1	1	1	1	2	90	1_2	3_4	None	1_2	>=5	3_4h	12.00_2.00 a.m	After 2.00 a.m	6.00 _08.00 a.m	10.00 a.m_12.00 p.m	None	1h-2h	Less than 30 min	30 min-1h	Less than 30 min	1h30min-2h	Less than 1h	1h-3h	No	No	None	None	30 min-1h	2h-3h	2h-3h	> 3h	Less than 1h	Less than 1h	Very satisfied	Very satisfied	I miss it very little	I don’t miss it	I miss it very much	I miss it very much	I miss it very much
281	Male	49	Married	>4	University education	worker	Medium	No	2	2	2	1	1	99	3_4	3_4	1_2	1_2	>=5	>=5	10.00 p.m_12.00 a.m	12.00_2.00 a.m	Before 6.00 a.m	Before 6.00 a.m	30 min-1h	30 min-1h	None	None	Less than 30 min	Less than 30 min	Less than 1h	Less than 1h	No	No	None	None	Less than 30 min	Less than 30 min	Less than 30 min	Less than 30 min	2h-4h	1h-2h	Somewhat satisfied	Not satisfied	I don’t miss it	I miss it extremely	I don’t miss it	I miss it very much	I miss it very little
282	Male	50	Married	1_4	University education	worker	Medium	No	1	1	1	1	1	90	3_4	3_4	None	1_2	>=5	>=5	10.00 p.m_12.00 a.m	10.00 p.m_12.00 a.m	Before 6.00 a.m	6.00 _08.00 a.m	None	None	None	Less than 30 min	Less than 30 min	Less than 30 min	None	Less than 1h	No	No	None	None	30 min-1h	Less than 30 min	30 min-1h	1h-2h	Less than 1h	1h-2h	Very satisfied	Very satisfied	I don’t miss it	I miss it very little	I don’t miss it	I don’t miss it	I miss it very little
283	Male	43	Separated	1_4	University education	worker	Medium	No	1	1	1	1	3	80	3_4	3_4	None	None	>=5	3_4h	10.00 p.m_12.00 a.m	12.00_2.00 a.m	6.00 _08.00 a.m	10.00 a.m_12.00 p.m	None	1h-2h	None	None	1h30min-2h	1h30min-2h	1h-3h	1h-3h	No	No	None	None	2h-3h	> 3h	> 3h	> 3h	Less than 1h	Less than 1h	Very satisfied	Very satisfied	I don’t miss it	I miss it very much	I miss it very much	I miss it very much	I don’t miss it
284	Female	60	Married	>4	University education	worker	Medium	No	1	1	1	1	1	60	3_4	3_4	3_4	3_4	3_4h	3_4h	8.00_10.00 p.m	10.00 p.m_12.00 a.m	6.00 _08.00 a.m	10.00 a.m_12.00 p.m	None	None	None	None	Less than 30 min	Less than 30 min	3h-6h	3h-6h	No	Yes	None	Less than 2h	30 min-1h	30 min-1h	Less than 30 min	Less than 30 min	2h-4h	2h-4h	Very satisfied	Very satisfied	I don’t miss it	I miss it very little	I don’t miss it	Not concerned	I don’t miss it
285	Female	28	Single	0	University education	worker	Medium	No	1	1	1	1	1	80	3_4	3_4	1_2	1_2	>=5	>=5	10.00 p.m_12.00 a.m	10.00 p.m_12.00 a.m	6.00 _08.00 a.m	6.00 _08.00 a.m	None	None	30 min-1h	None	1h30min-2h	1h30min-2h	Less than 1h	Less than 1h	No	No	None	None	30 min-1h	30 min-1h	> 3h	> 3h	2h-4h	2h-4h	Extremely satisfied	Extremely satisfied	I miss it moderately	I don’t miss it	I miss it very much	I miss it very much	I miss it very much
286	Female	36	Married	1_4	University education	worker	Medium	No	1	1	1	1	1	80	3_4	3_4	None	None	>=5	>=5	10.00 p.m_12.00 a.m	12.00_2.00 a.m	6.00 _08.00 a.m	08.00_10.00 a.m	None	30 min-1h	30 min-1h	30 min-1h	1h30min-2h	1h30min-2h	1h-3h	3h-6h	No	No	None	None	1h-2h	2h-3h	2h-3h	> 3h	4h-6h	4h-6h	Extremely satisfied	Extremely satisfied	I miss it moderately	I don’t miss it	I don’t miss it	I miss it extremely	I miss it extremely
287	Female	50	Married	1_4	University education	worker	Medium	Yes	1	1	2	4	4	80	1_2	3_4	None	1_2	>=5	3_4h	10.00 p.m_12.00 a.m	After 2.00 a.m	6.00 _08.00 a.m	10.00 a.m_12.00 p.m	None	30 min-1h	None	None	Less than 30 min	30 min-1h	Less than 1h	3h-6h	No	Yes	None	2h-4h	30 min-1h	> 3h	> 3h	> 3h	Less than 1h	2h-4h	Extremely satisfied	Moderately satisfied	I miss it very little	I miss it extremely	I don’t miss it	I miss it very much	Not concerned
288	Female	42	Married	1_4	University education	worker	High	No	1	1	1	2	1	90	3_4	3_4	1_2	1_2	3_4h	>=5	10.00 p.m_12.00 a.m	12.00_2.00 a.m	6.00 _08.00 a.m	08.00_10.00 a.m	None	1h-2h	None	None	1h-1h30min	1h30min-2h	1h-3h	1h-3h	No	No	None	None	1h-2h	1h-2h	30 min-1h	1h-2h	1h-2h	1h-2h	Very satisfied	Moderately satisfied	I don’t miss it	Not concerned	Not concerned	Not concerned	I miss it very little
289	Female	51	Married	1_4	University education	worker	Medium	Yes	1	1	1	2	2	80	3_4	3_4	1_2	1_2	3_4h	>=5	10.00 p.m_12.00 a.m	12.00_2.00 a.m	6.00 _08.00 a.m	08.00_10.00 a.m	None	1h-2h	None	Less than 30 min	Less than 30 min	Less than 30 min	1h-3h	3h-6h	Yes	Yes	Less than 2h	2h-4h	Less than 30 min	30 min-1h	Less than 30 min	1h-2h	1h-2h	4h-6h	Very satisfied	Moderately satisfied	I miss it very little	I don’t miss it	I don’t miss it	I miss it very much	I miss it very little
290	Female	33	Married	1_4	University education	worker	Medium	No	1	1	1	1	2	80	3_4	3_4	1_2	1_2	3_4h	3_4h	10.00 p.m_12.00 a.m	10.00 p.m_12.00 a.m	6.00 _08.00 a.m	08.00_10.00 a.m	None	None	None	Less than 30 min	1h-1h30min	30 min-1h	1h-3h	1h-3h	No	Yes	None	2h-4h	Less than 30 min	Less than 30 min	30 min-1h	1h-2h	1h-2h	1h-2h	Extremely satisfied	Very satisfied	I miss it very much	I don’t miss it	I miss it very little	I miss it very little	I miss it very much
291	Female	47	Single	0	University education	worker	Medium	No	2	1	1	2	3	65	1_2	3_4	1_2	>=5	3_4h	1_2h	10.00 p.m_12.00 a.m	12.00_2.00 a.m	6.00 _08.00 a.m	08.00_10.00 a.m	None	Less than 30 min	Less than 30 min	None	Less than 30 min	Less than 30 min	Less than 1h	Less than 1h	No	Yes	Less than 2h	2h-4h	Less than 30 min	> 3h	Less than 30 min	2h-3h	Less than 1h	Less than 1h	Moderately satisfied	Somewhat satisfied	I don’t miss it	I miss it very little	I miss it moderately	I miss it extremely	I miss it very much
292	Male	31	Single	0	University education	worker	Medium	No	1	1	1	1	2	90	3_4	1_2	1_2	1_2	3_4h	>=5	10.00 p.m_12.00 a.m	After 2.00 a.m	6.00 _08.00 a.m	10.00 a.m_12.00 p.m	Less than 30 min	30 min-1h	1h30min-2h	Less than 30 min	Less than 30 min	1h-1h30min	Less than 1h	1h-3h	No	No	None	None	Less than 30 min	> 3h	30 min-1h	30 min-1h	Less than 1h	2h-4h	Somewhat satisfied	Not satisfied	I miss it very little	I miss it extremely	I miss it moderately	I miss it moderately	I miss it extremely
293	Male	39	Married	1_4	University education	worker	High	No	1	1	1	1	2	85	3_4	3_4	None	1_2	>=5	3_4h	10.00 p.m_12.00 a.m	After 2.00 a.m	6.00 _08.00 a.m	10.00 a.m_12.00 p.m	None	None	30 min-1h	None	30 min-1h	30 min-1h	None	1h-3h	No	Yes	Less than 2h	4h-6h	30 min-1h	> 3h	1h-2h	2h-3h	2h-4h	4h-6h	Very satisfied	Not satisfied	I don’t miss it	I don’t miss it	I don’t miss it	I miss it very little	I don’t miss it
294	Male	50	Single	1_4	University education	worker	Medium	No	1	1	1	1	1	90	1_2	3_4	None	1_2	3_4h	3_4h	10.00 p.m_12.00 a.m	After 2.00 a.m	6.00 _08.00 a.m	08.00_10.00 a.m	1h-2h	1h-2h	30 min-1h	1h30min-2h	Less than 30 min	30 min-1h	Less than 1h	1h-3h	No	Yes	4h-6h	2h-4h	2h-3h	> 3h	30 min-1h	> 3h	1h-2h	1h-2h	Extremely satisfied	Very satisfied	I don’t miss it	I miss it very much	I miss it very much	I don’t miss it	I miss it very little
295	Female	33	Single	0	University education	worker	Medium	No	1	1	1	1	2	90	3_4	3_4	1_2	1_2	3_4h	3_4h	10.00 p.m_12.00 a.m	12.00_2.00 a.m	6.00 _08.00 a.m	08.00_10.00 a.m	1h-2h	30 min-1h	30 min-1h	None	30 min-1h	30 min-1h	1h-3h	3h-6h	No	Yes	2h-4h	None	1h-2h	2h-3h	1h-2h	30 min-1h	1h-2h	2h-4h	Moderately satisfied	Moderately satisfied	I miss it very little	I miss it very much	I miss it very little	I miss it moderately	I miss it moderately
296	Male	68	Married	>4	University education	worker	Medium	No	1	1	1	1	1	90	3_4	3_4	None	None	3_4h	3_4h	8.00_10.00 p.m	8.00_10.00 p.m	Before 6.00 a.m	Before 6.00 a.m	30 min-1h	30 min-1h	Less than 30 min	Less than 30 min	Less than 30 min	Less than 30 min	None	None	No	No	None	None	30 min-1h	30 min-1h	Less than 30 min	Less than 30 min	1h-2h	1h-2h	Very satisfied	Moderately satisfied	I miss it very little	I miss it very much	I miss it very little	I miss it very much	I don’t miss it
297	Male	28	Single	0	University education	Student	Medium	No	1	1	1	1	1	80	3_4	3_4	None	None	>=5	>=5	12.00_2.00 a.m	12.00_2.00 a.m	08.00_10.00 a.m	10.00 a.m_12.00 p.m	30 min-1h	30 min-1h	1h-1h30min	30 min-1h	1h-1h30min	1h-1h30min	Less than 1h	Less than 1h	No	Yes	None	None	30 min-1h	1h-2h	1h-2h	2h-3h	2h-4h	4h-6h	Very satisfied	Very satisfied	I don’t miss it	I miss it extremely	I miss it extremely	I miss it extremely	I miss it extremely
298	Female	21	Single	0	University education	Student	Medium	No	1	1	1	1	2	89	3_4	1_2	3_4	1_2	3_4h	3_4h	10.00 p.m_12.00 a.m	After 2.00 a.m	08.00_10.00 a.m	10.00 a.m_12.00 p.m	None	None	30 min-1h	None	1h-1h30min	30 min-1h	None	Less than 1h	No	No	None	None	None	30 min-1h	Less than 30 min	Less than 30 min	1h-2h	4h-6h	Somewhat satisfied	Extremely satisfied	I miss it moderately	I don’t miss it	I miss it moderately	I don’t miss it	I miss it extremely
299	Male	37	Single	0	Secondary education	worker	Medium	No	3	1	1	1	1	90	1_2	3_4	1_2	1_2	>=5	3_4h	12.00_2.00 a.m	12.00_2.00 a.m	08.00_10.00 a.m	6.00 _08.00 a.m	None	30 min-1h	None	None	Less than 30 min	Less than 30 min	None	None	Yes	Yes	Less than 2h	Less than 2h	Less than 30 min	30 min-1h	1h-2h	1h-2h	Less than 1h	1h-2h	Moderately satisfied	Not satisfied	I don’t miss it	I don’t miss it	I miss it very little	I don’t miss it	I miss it very little
300	Male	38	Married	1_4	Secondary education	worker	Low	No	1	1	1	1	2	80	1_2	1_2	None	None	1_2h	1_2h	12.00_2.00 a.m	10.00 p.m_12.00 a.m	08.00_10.00 a.m	6.00 _08.00 a.m	30 min-1h	30 min-1h	Less than 30 min	None	Less than 30 min	Less than 30 min	Less than 1h	None	Yes	No	Less than 2h	None	30 min-1h	30 min-1h	30 min-1h	Less than 30 min	1h-2h	Less than 1h	Moderately satisfied	Not satisfied	I don’t miss it	I miss it extremely	I don’t miss it	I don’t miss it	I don’t miss it
301	Female	20	Single	0	University education	Student	Low	No	1	1	1	1	1	100	3_4	3_4	None	1_2	1_2h	1_2h	10.00 p.m_12.00 a.m	10.00 p.m_12.00 a.m	08.00_10.00 a.m	10.00 a.m_12.00 p.m	Less than 30 min	None	30 min-1h	Less than 30 min	30 min-1h	30 min-1h	1h-3h	3h-6h	No	Yes	None	2h-4h	Less than 30 min	30 min-1h	Less than 30 min	1h-2h	Less than 1h	2h-4h	Moderately satisfied	Very satisfied	I don’t miss it	I don’t miss it	I don’t miss it	I miss it moderately	I miss it very much
302	Female	25	Single	0	University education	No occupation	Medium	No	1	1	1	1	1	95	3_4	3_4	1_2	1_2	3_4h	3_4h	10.00 p.m_12.00 a.m	12.00_2.00 a.m	08.00_10.00 a.m	08.00_10.00 a.m	Less than 30 min	Less than 30 min	30 min-1h	30 min-1h	1h-1h30min	1h-1h30min	Less than 1h	Less than 1h	Yes	Yes	Less than 2h	Less than 2h	None	30 min-1h	30 min-1h	1h-2h	Less than 1h	2h-4h	Extremely satisfied	Extremely satisfied	I miss it very little	I miss it very little	I miss it very much	I miss it very much	I miss it very much
303	Female	37	Single	0	University education	worker	Medium	No	1	1	2	2	3	70	3_4	3_4	1_2	1_2	3_4h	3_4h	10.00 p.m_12.00 a.m	12.00_2.00 a.m	6.00 _08.00 a.m	08.00_10.00 a.m	None	Less than 30 min	Less than 30 min	None	30 min-1h	30 min-1h	Less than 1h	1h-3h	Yes	Yes	Less than 2h	4h-6h	Less than 30 min	30 min-1h	1h-2h	2h-3h	1h-2h	2h-4h	Extremely satisfied	Moderately satisfied	I don’t miss it	I don’t miss it	I don’t miss it	I miss it very much	I don’t miss it
304	Female	39	Married	1_4	University education	worker	Medium	Yes	2	1	1	2	2	50	1_2	3_4	None	1_2	3_4h	1_2h	10.00 p.m_12.00 a.m	10.00 p.m_12.00 a.m	Before 6.00 a.m	6.00 _08.00 a.m	None	Less than 30 min	None	None	Less than 30 min	30 min-1h	Less than 1h	1h-3h	No	Yes	None	2h-4h	Less than 30 min	30 min-1h	Less than 30 min	30 min-1h	Less than 1h	2h-4h	Moderately satisfied	Not satisfied	I don’t miss it	I don’t miss it	I don’t miss it	I don’t miss it	I miss it moderately
305	Female	33	Married	1_4	University education	worker	High	No	1	1	1	2	3	50	3_4	1_2	1_2	None	3_4h	>=5	10.00 p.m_12.00 a.m	12.00_2.00 a.m	6.00 _08.00 a.m	6.00 _08.00 a.m	None	None	Less than 30 min	Less than 30 min	30 min-1h	1h-1h30min	Less than 1h	Less than 1h	No	Yes	None	2h-4h	Less than 30 min	30 min-1h	1h-2h	2h-3h	2h-4h	1h-2h	Very satisfied	Somewhat satisfied	I miss it very little	I don’t miss it	I miss it moderately	I miss it very little	I miss it very much
306	Female	39	Married	1_4	University education	worker	Medium	No	1	1	1	1	3	80	3_4	3_4	1_2	1_2	>=5	>=5	8.00_10.00 p.m	12.00_2.00 a.m	Before 6.00 a.m	6.00 _08.00 a.m	Less than 30 min	Less than 30 min	None	None	Less than 30 min	30 min-1h	1h-3h	3h-6h	No	Yes	None	Less than 2h	2h-3h	> 3h	1h-2h	> 3h	1h-2h	2h-4h	Moderately satisfied	Not satisfied	I don’t miss it	I miss it extremely	I miss it moderately	I don’t miss it	I don’t miss it
307	Female	55	Married	1_4	University education	worker	Medium	No	1	1	1	2	2	70	3_4	1_2	1_2	1_2	3_4h	>=5	10.00 p.m_12.00 a.m	After 2.00 a.m	6.00 _08.00 a.m	08.00_10.00 a.m	30 min-1h	30 min-1h	None	None	30 min-1h	30 min-1h	Less than 1h	Less than 1h	No	No	None	None	Less than 30 min	Less than 30 min	Less than 30 min	Less than 30 min	Less than 1h	1h-2h	Moderately satisfied	Somewhat satisfied	I miss it very little	I don’t miss it	I don’t miss it	I don’t miss it	I don’t miss it
308	Female	36	Married	1_4	University education	No occupation	Medium	No	1	1	1	1	1	80	3_4	3_4	1_2	1_2	3_4h	3_4h	10.00 p.m_12.00 a.m	10.00 p.m_12.00 a.m	6.00 _08.00 a.m	08.00_10.00 a.m	Less than 30 min	Less than 30 min	Less than 30 min	None	Less than 30 min	Less than 30 min	1h-3h	3h-6h	No	No	None	None	Less than 30 min	Less than 30 min	1h-2h	1h-2h	2h-4h	4h-6h	Extremely satisfied	Moderately satisfied	I miss it very much	I miss it moderately	I miss it very much	I miss it extremely	I miss it extremely
309	Male	62	Married	1_4	University education	worker	Medium	No	1	1	1	1	3	75	1_2	1_2	None	None	>=5	>=5	12.00_2.00 a.m	12.00_2.00 a.m	Before 6.00 a.m	Before 6.00 a.m	None	None	30 min-1h	Less than 30 min	Less than 30 min	Less than 30 min	1h-3h	1h-3h	No	No	None	None	1h-2h	2h-3h	2h-3h	> 3h	1h-2h	4h-6h	Moderately satisfied	Somewhat satisfied	I don’t miss it	I miss it moderately	I miss it very much	I miss it very little	I miss it very little
310	Male	43	Married	1_4	University education	worker	Medium	No	1	1	2	1	2	80	3_4	1_2	1_2	1_2	3_4h	>=5	10.00 p.m_12.00 a.m	12.00_2.00 a.m	Before 6.00 a.m	Before 6.00 a.m	Less than 30 min	30 min-1h	30 min-1h	30 min-1h	Less than 30 min	Less than 30 min	None	None	No	Yes	None	Less than 2h	Less than 30 min	30 min-1h	30 min-1h	1h-2h	Less than 1h	1h-2h	Moderately satisfied	Somewhat satisfied	I don’t miss it	I don’t miss it	I miss it very little	I miss it very little	I miss it very little
311	Male	65	Married	1_4	University education	worker	Medium	No	1	1	1	1	1	80	3_4	3_4	1_2	None	>=5	>=5	8.00_10.00 p.m	8.00_10.00 p.m	6.00 _08.00 a.m	Before 6.00 a.m	Less than 30 min	None	1h-1h30min	30 min-1h	30 min-1h	30 min-1h	Less than 1h	Less than 1h	No	Yes	None	2h-4h	30 min-1h	30 min-1h	30 min-1h	1h-2h	1h-2h	2h-4h	Very satisfied	Very satisfied	I miss it very little	I don’t miss it	I don’t miss it	I don’t miss it	I miss it very much
312	Female	25	Single	0	University education	worker	Medium	No	1	1	1	1	1	90	3_4	3_4	3_4	1_2	3_4h	>=5	10.00 p.m_12.00 a.m	12.00_2.00 a.m	Before 6.00 a.m	08.00_10.00 a.m	Less than 30 min	30 min-1h	None	30 min-1h	30 min-1h	30 min-1h	None	Less than 1h	No	Yes	None	6h-8h	Less than 30 min	30 min-1h	Less than 30 min	> 3h	Less than 1h	Less than 1h	Very satisfied	Moderately satisfied	I miss it very little	I miss it very much	I miss it very much	I miss it extremely	I miss it very much
313	Male	44	Single	0	University education	worker	Medium	No	1	1	1	1	1	80	1_2	3_4	1_2	1_2	3_4h	3_4h	10.00 p.m_12.00 a.m	12.00_2.00 a.m	6.00 _08.00 a.m	08.00_10.00 a.m	30 min-1h	1h-2h	None	None	Less than 30 min	Less than 30 min	Less than 1h	Less than 1h	No	Yes	None	Less than 2h	Less than 30 min	1h-2h	30 min-1h	30 min-1h	1h-2h	2h-4h	Moderately satisfied	Somewhat satisfied	I miss it very little	I don’t miss it	I miss it moderately	I miss it very little	I don’t miss it
314	Male	33	Married	0	University education	worker	Medium	No	1	1	1	1	1	70	3_4	3_4	1_2	1_2	3_4h	3_4h	10.00 p.m_12.00 a.m	12.00_2.00 a.m	6.00 _08.00 a.m	08.00_10.00 a.m	None	1h-2h	30 min-1h	Less than 30 min	30 min-1h	1h30min-2h	Less than 1h	1h-3h	No	No	None	None	1h-2h	> 3h	2h-3h	30 min-1h	1h-2h	4h-6h	Extremely satisfied	Extremely satisfied	I miss it very little	I miss it extremely	Not concerned	I miss it very much	Not concerned
315	Male	27	Single	0	University education	worker	Medium	No	1	1	1	1	1	70	3_4	3_4	1_2	None	>=5	>=5	10.00 p.m_12.00 a.m	12.00_2.00 a.m	6.00 _08.00 a.m	10.00 a.m_12.00 p.m	30 min-1h	None	30 min-1h	None	30 min-1h	30 min-1h	1h-3h	Less than 1h	Yes	Yes	None	Less than 2h	30 min-1h	2h-3h	1h-2h	30 min-1h	1h-2h	2h-4h	Moderately satisfied	Moderately satisfied	I miss it very little	I miss it extremely	I miss it very little	I miss it very little	I miss it very little
316	Male	25	Single	0	University education	Student	Low	No	1	1	1	1	2	100	3_4	1_2	1_2	None	3_4h	>=5	10.00 p.m_12.00 a.m	After 2.00 a.m	6.00 _08.00 a.m	10.00 a.m_12.00 p.m	None	Less than 30 min	30 min-1h	None	30 min-1h	Less than 30 min	1h-3h	1h-3h	No	No	None	None	None	None	Less than 30 min	Less than 30 min	Less than 1h	Less than 1h	Somewhat satisfied	Somewhat satisfied	I don’t miss it	I miss it moderately	I don’t miss it	I miss it moderately	I don’t miss it
317	Male	25	Single	0	University education	Student	Medium	No	1	1	1	2	1	85	3_4	3_4	None	1_2	3_4h	3_4h	12.00_2.00 a.m	After 2.00 a.m	10.00 a.m_12.00 p.m	10.00 a.m_12.00 p.m	None	None	30 min-1h	None	30 min-1h	30 min-1h	None	None	No	No	None	None	None	30 min-1h	> 3h	> 3h	2h-4h	2h-4h	Moderately satisfied	Moderately satisfied	Not concerned	I miss it extremely	I miss it very little	I miss it very little	I miss it moderately
318	Female	45	Separated	1_4	Secondary education	worker	Medium	Yes	2	1	2	2	2	70	1_2	3_4	None	None	>=5	>=5	8.00_10.00 p.m	10.00 p.m_12.00 a.m	6.00 _08.00 a.m	08.00_10.00 a.m	None	Less than 30 min	30 min-1h	None	Less than 30 min	Less than 30 min	1h-3h	1h-3h	No	Yes	None	4h-6h	Less than 30 min	Less than 30 min	30 min-1h	2h-3h	Less than 1h	Less than 1h	Moderately satisfied	Moderately satisfied	I miss it very little	I don’t miss it	I don’t miss it	I miss it very much	I don’t miss it
319	Male	62	Married	0	University education	worker	Medium	Yes	1	1	1	1	1	100	3_4	1_2	None	1_2	>=5	>=5	10.00 p.m_12.00 a.m	12.00_2.00 a.m	6.00 _08.00 a.m	10.00 a.m_12.00 p.m	None	None	30 min-1h	None	1h-1h30min	1h30min-2h	1h-3h	Less than 1h	No	No	None	None	30 min-1h	30 min-1h	30 min-1h	1h-2h	1h-2h	4h-6h	Very satisfied	Very satisfied	I don’t miss it	I miss it moderately	I don’t miss it	I miss it moderately	I don’t miss it
320	Male	27	Married	1_4	Secondary education	worker	Medium	No	1	1	1	1	2	100	3_4	3_4	None	None	3_4h	3_4h	10.00 p.m_12.00 a.m	12.00_2.00 a.m	6.00 _08.00 a.m	08.00_10.00 a.m	None	30 min-1h	30 min-1h	30 min-1h	Less than 30 min	Less than 30 min	None	Less than 1h	No	No	None	None	Less than 30 min	1h-2h	1h-2h	> 3h	Less than 1h	1h-2h	Somewhat satisfied	Not satisfied	I don’t miss it	I miss it extremely	I don’t miss it	I miss it moderately	I miss it very little
321	Male	32	Married	1_4	University education	worker	Medium	Yes	1	1	1	1	2	90	3_4	3_4	None	None	3_4h	3_4h	10.00 p.m_12.00 a.m	12.00_2.00 a.m	6.00 _08.00 a.m	10.00 a.m_12.00 p.m	30 min-1h	30 min-1h	30 min-1h	Less than 30 min	30 min-1h	1h-1h30min	Less than 1h	Less than 1h	Yes	Yes	Less than 2h	6h-8h	1h-2h	1h-2h	2h-3h	> 3h	1h-2h	2h-4h	Moderately satisfied	Not satisfied	I don’t miss it	I miss it very much	I miss it very much	I don’t miss it	I miss it very little
322	Female	27	Single	0	Secondary education	worker	Medium	No	1	1	3	2	4	50	3_4	1_2	1_2	1_2	>=5	>=5	12.00_2.00 a.m	After 2.00 a.m	08.00_10.00 a.m	10.00 a.m_12.00 p.m	30 min-1h	None	30 min-1h	None	1h30min-2h	1h30min-2h	1h-3h	1h-3h	No	No	Less than 2h	Less than 2h	Less than 30 min	1h-2h	1h-2h	> 3h	1h-2h	2h-4h	Moderately satisfied	Somewhat satisfied	I don’t miss it	I don’t miss it	I don’t miss it	I miss it very little	I miss it very little
323	Female	33	Married	1_4	Secondary education	No occupation	Medium	Yes	1	1	2	3	3	20	3_4	1_2	3_4	1_2	3_4h	>=5	10.00 p.m_12.00 a.m	After 2.00 a.m	08.00_10.00 a.m	10.00 a.m_12.00 p.m	Less than 30 min	None	30 min-1h	30 min-1h	30 min-1h	1h-1h30min	1h-3h	Less than 1h	No	Yes	None	Less than 2h	Less than 30 min	> 3h	30 min-1h	> 3h	1h-2h	2h-4h	Very satisfied	Moderately satisfied	I miss it moderately	I don’t miss it	I don’t miss it	I miss it very little	I miss it very much
324	Male	23	Single	0	University education	worker	Medium	No	1	1	1	1	1	95	3_4	3_4	1_2	None	3_4h	3_4h	10.00 p.m_12.00 a.m	After 2.00 a.m	6.00 _08.00 a.m	10.00 a.m_12.00 p.m	None	None	30 min-1h	None	30 min-1h	30 min-1h	Less than 1h	None	Yes	Yes	Less than 2h	Less than 2h	None	None	30 min-1h	1h-2h	Less than 1h	1h-2h	Moderately satisfied	Moderately satisfied	I don’t miss it	I miss it extremely	I don’t miss it	I don’t miss it	I miss it extremely
325	Female	20	Single	0	Secondary education	Student	Low	No	1	1	1	1	1	100	3_4	3_4	1_2	1_2	3_4h	3_4h	After 2.00 a.m	After 2.00 a.m	6.00 _08.00 a.m	08.00_10.00 a.m	Less than 30 min	30 min-1h	30 min-1h	30 min-1h	Less than 30 min	Less than 30 min	Less than 1h	Less than 1h	No	No	None	None	Less than 30 min	30 min-1h	Less than 30 min	Less than 30 min	Less than 1h	Less than 1h	Somewhat satisfied	Not satisfied	I miss it moderately	I don’t miss it	I don’t miss it	I don’t miss it	I don’t miss it
326	Female	54	Married	>4	University education	worker	Medium	Yes	1	1	1	1	1	80	3_4	3_4	None	None	3_4h	3_4h	10.00 p.m_12.00 a.m	10.00 p.m_12.00 a.m	Before 6.00 a.m	6.00 _08.00 a.m	Less than 30 min	Less than 30 min	1h-1h30min	30 min-1h	30 min-1h	30 min-1h	Less than 1h	Less than 1h	No	Yes	None	4h-6h	Less than 30 min	2h-3h	30 min-1h	30 min-1h	1h-2h	4h-6h	Somewhat satisfied	Moderately satisfied	I don’t miss it	I don’t miss it	I don’t miss it	I miss it very little	I miss it very much
327	Male	38	Married	1_4	University education	worker	Medium	No	1	1	1	1	1	95	3_4	3_4	1_2	1_2	3_4h	3_4h	10.00 p.m_12.00 a.m	12.00_2.00 a.m	6.00 _08.00 a.m	08.00_10.00 a.m	Less than 30 min	None	Less than 30 min	Less than 30 min	30 min-1h	30 min-1h	Less than 1h	1h-3h	Yes	Yes	Less than 2h	Less than 2h	Less than 30 min	30 min-1h	1h-2h	30 min-1h	1h-2h	2h-4h	Very satisfied	Very satisfied	I don’t miss it	I miss it very little	I don’t miss it	I don’t miss it	I miss it moderately
328	Female	40	Married	1_4	University education	No occupation	Medium	No	1	1	1	1	1	99	3_4	3_4	1_2	1_2	3_4h	3_4h	10.00 p.m_12.00 a.m	10.00 p.m_12.00 a.m	6.00 _08.00 a.m	6.00 _08.00 a.m	Less than 30 min	Less than 30 min	1h-1h30min	Less than 30 min	30 min-1h	30 min-1h	1h-3h	1h-3h	No	Yes	Less than 2h	2h-4h	Less than 30 min	30 min-1h	Less than 30 min	30 min-1h	2h-4h	4h-6h	Extremely satisfied	Moderately satisfied	I miss it very little	I miss it very much	I miss it moderately	I miss it very little	I miss it extremely
329	Female	50	Married	1_4	University education	No occupation	Medium	Yes	1	1	2	2	1	90	3_4	1_2	1_2	1_2	>=5	>=5	10.00 p.m_12.00 a.m	12.00_2.00 a.m	6.00 _08.00 a.m	08.00_10.00 a.m	30 min-1h	30 min-1h	30 min-1h	Less than 30 min	30 min-1h	30 min-1h	1h-3h	1h-3h	No	No	None	None	None	Less than 30 min	2h-3h	2h-3h	1h-2h	1h-2h	Not satisfied	Very satisfied	I miss it very little	I miss it very much	I don’t miss it	I miss it very little	I don’t miss it
330	Male	44	Married	>4	University education	worker	Medium	No	1	1	1	2	3	60	3_4	>=5	None	None	3_4h	1_2h	10.00 p.m_12.00 a.m	12.00_2.00 a.m	6.00 _08.00 a.m	08.00_10.00 a.m	None	None	30 min-1h	None	30 min-1h	Less than 30 min	None	None	No	Yes	None	4h-6h	30 min-1h	1h-2h	30 min-1h	2h-3h	1h-2h	4h-6h	Moderately satisfied	Not satisfied	I miss it moderately	I miss it extremely	I miss it moderately	I miss it very much	I miss it very much
331	Female	25	Single	0	University education	worker	Medium	No	1	1	1	1	1	99	3_4	3_4	None	None	1_2h	1_2h	10.00 p.m_12.00 a.m	10.00 p.m_12.00 a.m	08.00_10.00 a.m	08.00_10.00 a.m	30 min-1h	30 min-1h	None	None	30 min-1h	30 min-1h	1h-3h	1h-3h	No	No	6h-8h	6h-8h	Less than 30 min	Less than 30 min	Less than 30 min	Less than 30 min	Less than 1h	Less than 1h	Very satisfied	Very satisfied	I don’t miss it	I don’t miss it	I don’t miss it	I don’t miss it	I miss it very little
332	Female	52	Married	>4	Secondary education	No occupation	Medium	No	2	1	1	2	1	98	3_4	3_4	None	1_2	3_4h	3_4h	8.00_10.00 p.m	12.00_2.00 a.m	6.00 _08.00 a.m	10.00 a.m_12.00 p.m	30 min-1h	30 min-1h	None	None	1h-1h30min	1h30min-2h	3h-6h	3h-6h	No	No	None	None	None	Less than 30 min	Less than 30 min	30 min-1h	Less than 1h	Less than 1h	Extremely satisfied	Extremely satisfied	I don’t miss it	I don’t miss it	I don’t miss it	I don’t miss it	I don’t miss it
333	Female	52	Married	>4	Secondary education	No occupation	Medium	No	2	1	1	2	1	98	3_4	3_4	None	1_2	3_4h	3_4h	8.00_10.00 p.m	12.00_2.00 a.m	6.00 _08.00 a.m	10.00 a.m_12.00 p.m	30 min-1h	30 min-1h	None	None	1h-1h30min	1h30min-2h	3h-6h	3h-6h	No	No	None	None	None	Less than 30 min	Less than 30 min	30 min-1h	Less than 1h	Less than 1h	Extremely satisfied	Extremely satisfied	I don’t miss it	I don’t miss it	I don’t miss it	I don’t miss it	I don’t miss it
334	Female	52	Married	>4	Secondary education	No occupation	Medium	No	2	1	1	2	1	98	3_4	3_4	None	1_2	3_4h	3_4h	8.00_10.00 p.m	12.00_2.00 a.m	6.00 _08.00 a.m	10.00 a.m_12.00 p.m	30 min-1h	30 min-1h	None	None	1h-1h30min	1h30min-2h	3h-6h	3h-6h	No	No	None	None	None	Less than 30 min	Less than 30 min	30 min-1h	Less than 1h	Less than 1h	Extremely satisfied	Extremely satisfied	I don’t miss it	I don’t miss it	I don’t miss it	I don’t miss it	I don’t miss it
335	Female	52	Married	>4	Secondary education	No occupation	Medium	No	2	1	1	2	1	98	3_4	3_4	None	1_2	3_4h	3_4h	8.00_10.00 p.m	12.00_2.00 a.m	6.00 _08.00 a.m	10.00 a.m_12.00 p.m	30 min-1h	30 min-1h	None	None	1h-1h30min	1h30min-2h	3h-6h	3h-6h	No	No	None	None	None	Less than 30 min	Less than 30 min	30 min-1h	Less than 1h	Less than 1h	Extremely satisfied	Extremely satisfied	I don’t miss it	I don’t miss it	I don’t miss it	I don’t miss it	I don’t miss it
336	Female	25	Single	0	University education	No occupation	Medium	No	3	1	2	3	4	60	3_4	>=5	3_4	None	>=5	3_4h	12.00_2.00 a.m	After 2.00 a.m	10.00 a.m_12.00 p.m	10.00 a.m_12.00 p.m	Less than 30 min	1h-2h	30 min-1h	None	1h-1h30min	1h-1h30min	1h-3h	1h-3h	No	No	None	None	None	30 min-1h	30 min-1h	30 min-1h	Less than 1h	4h-6h	Not satisfied	Not satisfied	I miss it very much	I miss it very much	I miss it very much	I miss it extremely	I miss it extremely
337	Female	24	Single	0	University education	worker	Medium	No	1	1	1	1	1	100	3_4	>=5	3_4	None	>=5	3_4h	8.00_10.00 p.m	After 2.00 a.m	6.00 _08.00 a.m	10.00 a.m_12.00 p.m	Less than 30 min	Less than 30 min	None	None	Less than 30 min	Less than 30 min	Less than 1h	1h-3h	No	Yes	> 8h	None	None	Less than 30 min	Less than 30 min	Less than 30 min	Less than 1h	1h-2h	Moderately satisfied	Not satisfied	I miss it very little	I miss it moderately	I don’t miss it	Not concerned	I miss it moderately
338	Female	36	Separated	1_4	University education	worker	Medium	No	1	1	1	1	2	70	3_4	3_4	1_2	1_2	3_4h	3_4h	8.00_10.00 p.m	12.00_2.00 a.m	6.00 _08.00 a.m	10.00 a.m_12.00 p.m	30 min-1h	30 min-1h	None	None	1h-1h30min	1h-1h30min	1h-3h	1h-3h	No	Yes	6h-8h	6h-8h	30 min-1h	30 min-1h	Less than 30 min	> 3h	Less than 1h	1h-2h	Moderately satisfied	Moderately satisfied	I don’t miss it	Not concerned	I don’t miss it	I miss it very little	I miss it very little
339	Female	27	Married	0	University education	worker	Medium	Yes	1	1	1	1	3	20	3_4	1_2	1_2	None	3_4h	>=5	10.00 p.m_12.00 a.m	After 2.00 a.m	08.00_10.00 a.m	10.00 a.m_12.00 p.m	None	30 min-1h	None	None	Less than 30 min	30 min-1h	Less than 1h	Less than 1h	No	Yes	None	Less than 2h	None	Less than 30 min	30 min-1h	2h-3h	Less than 1h	4h-6h	Moderately satisfied	Very satisfied	I don’t miss it	I don’t miss it	I don’t miss it	I miss it very little	I don’t miss it
340	Female	22	Single	0	University education	Student	Medium	No	1	1	1	1	2	90	3_4	3_4	3_4	None	3_4h	3_4h	10.00 p.m_12.00 a.m	After 2.00 a.m	08.00_10.00 a.m	10.00 a.m_12.00 p.m	30 min-1h	1h-2h	30 min-1h	None	1h-1h30min	1h-1h30min	1h-3h	3h-6h	No	Yes	None	2h-4h	Less than 30 min	Less than 30 min	2h-3h	> 3h	2h-4h	4h-6h	Very satisfied	Somewhat satisfied	I miss it very little	I miss it very much	I don’t miss it	I miss it extremely	I miss it extremely
341	Female	25	Single	0	Secondary education	No occupation	Low	No	1	1	1	1	2	100	3_4	3_4	1_2	1_2	1_2h	1_2h	12.00_2.00 a.m	12.00_2.00 a.m	10.00 a.m_12.00 p.m	10.00 a.m_12.00 p.m	None	None	None	None	30 min-1h	30 min-1h	Less than 1h	Less than 1h	No	No	None	None	Less than 30 min	Less than 30 min	2h-3h	2h-3h	2h-4h	2h-4h	Not satisfied	Not satisfied	I miss it very little	I don’t miss it	I miss it very little	I miss it very much	I don’t miss it
342	Female	25	Single	0	University education	worker	Medium	No	1	1	2	1	3	35	3_4	>=5	3_4	1_2	3_4h	1_2h	10.00 p.m_12.00 a.m	10.00 p.m_12.00 a.m	6.00 _08.00 a.m	10.00 a.m_12.00 p.m	None	30 min-1h	None	Less than 30 min	30 min-1h	1h-1h30min	Less than 1h	1h-3h	No	Yes	4h-6h	4h-6h	Less than 30 min	30 min-1h	2h-3h	2h-3h	2h-4h	4h-6h	Moderately satisfied	Somewhat satisfied	I miss it moderately	I miss it moderately	I miss it very much	I miss it extremely	I miss it extremely
343	Female	23	Single	1_4	University education	No occupation	Medium	No	1	1	2	1	2	80	3_4	1_2	3_4	1_2	>=5	>=5	10.00 p.m_12.00 a.m	After 2.00 a.m	08.00_10.00 a.m	10.00 a.m_12.00 p.m	30 min-1h	1h-2h	1h30min-2h	None	1h-1h30min	1h-1h30min	Less than 1h	Less than 1h	No	No	None	None	None	None	30 min-1h	2h-3h	Less than 1h	1h-2h	Very satisfied	Moderately satisfied	I miss it very little	I don’t miss it	I miss it very little	I miss it moderately	I miss it very much
344	Female	39	Married	1_4	University education	worker	Medium	No	1	1	1	1	1	100	1_2	1_2	1_2	1_2	>=5	>=5	10.00 p.m_12.00 a.m	12.00_2.00 a.m	6.00 _08.00 a.m	10.00 a.m_12.00 p.m	None	None	1h-1h30min	1h-1h30min	30 min-1h	30 min-1h	1h-3h	1h-3h	No	Yes	4h-6h	2h-4h	Less than 30 min	Less than 30 min	30 min-1h	30 min-1h	4h-6h	4h-6h	Extremely satisfied	Moderately satisfied	I miss it very much	I miss it very much	I don’t miss it	I miss it very much	I miss it very much
345	Female	30	Married	1_4	University education	worker	Medium	No	1	1	1	1	1	90	3_4	3_4	1_2	1_2	>=5	>=5	10.00 p.m_12.00 a.m	10.00 p.m_12.00 a.m	6.00 _08.00 a.m	6.00 _08.00 a.m	30 min-1h	30 min-1h	30 min-1h	30 min-1h	1h-1h30min	1h-1h30min	1h-3h	1h-3h	No	No	6h-8h	4h-6h	30 min-1h	30 min-1h	30 min-1h	30 min-1h	2h-4h	2h-4h	Very satisfied	Moderately satisfied	I don’t miss it	I don’t miss it	I don’t miss it	I don’t miss it	I don’t miss it
346	Female	20	Single	0	University education	Student	Medium	No	1	1	1	1	2	80	3_4	3_4	1_2	1_2	3_4h	3_4h	10.00 p.m_12.00 a.m	12.00_2.00 a.m	10.00 a.m_12.00 p.m	10.00 a.m_12.00 p.m	1h-2h	1h-2h	None	None	30 min-1h	30 min-1h	1h-3h	1h-3h	Yes	Yes	None	Less than 2h	None	30 min-1h	1h-2h	1h-2h	Less than 1h	1h-2h	Very satisfied	Very satisfied	I miss it very little	I miss it moderately	I miss it moderately	I miss it very much	I miss it moderately
347	Female	32	Married	1_4	University education	worker	Medium	No	2	1	2	1	2	90	3_4	3_4	1_2	1_2	>=5	3_4h	10.00 p.m_12.00 a.m	12.00_2.00 a.m	6.00 _08.00 a.m	08.00_10.00 a.m	None	None	Less than 30 min	None	30 min-1h	30 min-1h	1h-3h	1h-3h	No	Yes	None	4h-6h	Less than 30 min	1h-2h	Less than 30 min	1h-2h	Less than 1h	1h-2h	Not satisfied	Moderately satisfied	I don’t miss it	I miss it very much	I don’t miss it	I don’t miss it	I miss it moderately
348	Female	29	Married	1_4	Secondary education	worker	Medium	No	1	1	1	1	2	100	3_4	3_4	None	None	1_2h	1_2h	10.00 p.m_12.00 a.m	After 2.00 a.m	08.00_10.00 a.m	10.00 a.m_12.00 p.m	30 min-1h	1h-2h	Less than 30 min	None	1h-1h30min	1h-1h30min	1h-3h	1h-3h	No	No	None	None	Less than 30 min	30 min-1h	2h-3h	> 3h	1h-2h	2h-4h	Moderately satisfied	Not satisfied	I miss it very little	I miss it very much	I don’t miss it	I miss it extremely	I don’t miss it
349	Female	22	Single	0	University education	Student	Medium	No	1	1	1	1	1	100	3_4	1_2	>=5	None	3_4h	>=5	10.00 p.m_12.00 a.m	After 2.00 a.m	08.00_10.00 a.m	10.00 a.m_12.00 p.m	None	None	30 min-1h	None	Less than 30 min	1h-1h30min	Less than 1h	3h-6h	No	Yes	Less than 2h	4h-6h	None	2h-3h	1h-2h	Less than 30 min	Less than 1h	2h-4h	Moderately satisfied	Not satisfied	I miss it moderately	I miss it very much	Not concerned	Not concerned	I don’t miss it
350	Female	27	Single	0	University education	worker	Medium	No	1	1	1	1	1	90	3_4	>=5	None	1_2	3_4h	1_2h	8.00_10.00 p.m	12.00_2.00 a.m	6.00 _08.00 a.m	10.00 a.m_12.00 p.m	None	None	30 min-1h	None	1h-1h30min	1h30min-2h	Less than 1h	1h-3h	No	No	6h-8h	None	30 min-1h	1h-2h	30 min-1h	1h-2h	1h-2h	4h-6h	Very satisfied	Very satisfied	I don’t miss it	I don’t miss it	I don’t miss it	I miss it very little	I miss it very little
351	Female	28	Single	0	University education	No occupation	Low	Yes	1	1	1	2	2	40	3_4	1_2	1_2	None	3_4h	>=5	10.00 p.m_12.00 a.m	12.00_2.00 a.m	08.00_10.00 a.m	10.00 a.m_12.00 p.m	None	Less than 30 min	Less than 30 min	None	30 min-1h	30 min-1h	1h-3h	1h-3h	No	No	None	None	Less than 30 min	30 min-1h	1h-2h	1h-2h	Less than 1h	Less than 1h	Not satisfied	Not satisfied	I miss it moderately	I miss it moderately	I miss it very little	I miss it very much	I miss it very little
352	Male	23	Single	0	University education	No occupation	Medium	Yes	1	1	1	1	2	95	3_4	3_4	None	1_2	3_4h	3_4h	10.00 p.m_12.00 a.m	12.00_2.00 a.m	6.00 _08.00 a.m	08.00_10.00 a.m	30 min-1h	30 min-1h	Less than 30 min	Less than 30 min	30 min-1h	30 min-1h	1h-3h	1h-3h	No	Yes	None	2h-4h	Less than 30 min	Less than 30 min	Less than 30 min	Less than 30 min	Less than 1h	2h-4h	Very satisfied	Moderately satisfied	I don’t miss it	I miss it very much	I don’t miss it	I miss it very much	I don’t miss it
353	Female	20	Single	0	University education	No occupation	Low	No	1	1	1	1	2	100	3_4	3_4	1_2	3_4	3_4h	3_4h	10.00 p.m_12.00 a.m	After 2.00 a.m	08.00_10.00 a.m	10.00 a.m_12.00 p.m	Less than 30 min	None	None	None	1h-1h30min	1h30min-2h	1h-3h	3h-6h	No	No	None	None	Less than 30 min	1h-2h	2h-3h	> 3h	1h-2h	4h-6h	Very satisfied	Moderately satisfied	I miss it very much	I miss it extremely	I miss it moderately	I miss it extremely	I don’t miss it
354	Female	29	Single	0	University education	worker	Medium	No	1	1	1	1	1	90	3_4	3_4	1_2	None	>=5	3_4h	10.00 p.m_12.00 a.m	12.00_2.00 a.m	6.00 _08.00 a.m	08.00_10.00 a.m	1h-2h	None	None	30 min-1h	1h30min-2h	1h30min-2h	None	1h-3h	No	Yes	None	2h-4h	30 min-1h	Less than 30 min	30 min-1h	Less than 30 min	1h-2h	4h-6h	Somewhat satisfied	Moderately satisfied	I miss it moderately	I don’t miss it	I don’t miss it	I miss it very much	I don’t miss it
355	Female	35	Married	1_4	University education	worker	Medium	No	1	1	5	3	1	70	3_4	1_2	1_2	None	3_4h	>=5	10.00 p.m_12.00 a.m	12.00_2.00 a.m	6.00 _08.00 a.m	08.00_10.00 a.m	None	None	None	30 min-1h	30 min-1h	1h-1h30min	1h-3h	3h-6h	No	No	None	None	30 min-1h	1h-2h	1h-2h	2h-3h	2h-4h	4h-6h	Very satisfied	Very satisfied	I miss it very little	I don’t miss it	I miss it very little	I miss it very much	I miss it very little
356	Male	58	Married	1_4	Secondary education	worker	Medium	No	1	1	1	1	1	90	3_4	3_4	None	None	>=5	3_4h	12.00_2.00 a.m	After 2.00 a.m	08.00_10.00 a.m	10.00 a.m_12.00 p.m	30 min-1h	30 min-1h	30 min-1h	Less than 30 min	30 min-1h	30 min-1h	Less than 1h	1h-3h	No	Yes	None	2h-4h	30 min-1h	1h-2h	30 min-1h	1h-2h	1h-2h	2h-4h	Very satisfied	Not satisfied	I miss it very much	I miss it very much	I miss it very much	I miss it very much	I miss it very much
357	Male	51	Married	1_4	University education	worker	High	Yes	1	1	1	1	1	100	3_4	3_4	1_2	None	>=5	>=5	10.00 p.m_12.00 a.m	12.00_2.00 a.m	Before 6.00 a.m	08.00_10.00 a.m	Less than 30 min	30 min-1h	30 min-1h	Less than 30 min	30 min-1h	1h-1h30min	None	Less than 1h	No	Yes	4h-6h	2h-4h	Less than 30 min	Less than 30 min	1h-2h	2h-3h	Less than 1h	1h-2h	Extremely satisfied	Extremely satisfied	I don’t miss it	I miss it extremely	I miss it very little	I miss it moderately	I miss it very little
358	Male	69	Married	>4	Secondary education	worker	Low	No	1	1	1	1	2	70	3_4	3_4	None	None	3_4h	3_4h	10.00 p.m_12.00 a.m	10.00 p.m_12.00 a.m	08.00_10.00 a.m	08.00_10.00 a.m	1h-2h	1h-2h	None	None	30 min-1h	30 min-1h	1h-3h	1h-3h	No	No	None	None	1h-2h	1h-2h	30 min-1h	30 min-1h	1h-2h	4h-6h	Moderately satisfied	Moderately satisfied	I miss it very little	I miss it very much	I miss it very much	I don’t miss it	I don’t miss it
359	Female	25	Married	0	University education	worker	Medium	No	1	1	1	1	1	100	3_4	3_4	1_2	1_2	3_4h	3_4h	12.00_2.00 a.m	After 2.00 a.m	08.00_10.00 a.m	10.00 a.m_12.00 p.m	Less than 30 min	Less than 30 min	None	None	30 min-1h	30 min-1h	3h-6h	3h-6h	No	No	None	None	30 min-1h	30 min-1h	2h-3h	2h-3h	2h-4h	4h-6h	Very satisfied	Somewhat satisfied	I don’t miss it	I miss it very much	I don’t miss it	I miss it very much	I miss it very little
360	Female	42	Married	1_4	University education	worker	Medium	No	1	1	1	2	1	80	1_2	1_2	1_2	1_2	>=5	3_4h	12.00_2.00 a.m	12.00_2.00 a.m	6.00 _08.00 a.m	6.00 _08.00 a.m	None	30 min-1h	30 min-1h	Less than 30 min	Less than 30 min	30 min-1h	1h-3h	3h-6h	No	No	None	Less than 2h	None	None	1h-2h	2h-3h	1h-2h	2h-4h	Moderately satisfied	Moderately satisfied	I miss it very little	I miss it very little	I don’t miss it	I miss it very much	I miss it very much
361	Female	44	Married	1_4	Secondary education	worker	Medium	Yes	1	1	1	2	2	100	3_4	1_2	1_2	None	3_4h	>=5	10.00 p.m_12.00 a.m	12.00_2.00 a.m	6.00 _08.00 a.m	08.00_10.00 a.m	None	None	None	None	Less than 30 min	Less than 30 min	1h-3h	3h-6h	No	Yes	None	4h-6h	Less than 30 min	1h-2h	Less than 30 min	30 min-1h	Less than 1h	2h-4h	Very satisfied	Very satisfied	I don’t miss it	I miss it very much	I don’t miss it	I don’t miss it	I miss it very little
362	Male	26	Single	0	University education	Student	Medium	No	1	1	1	1	2	85	3_4	1_2	1_2	None	3_4h	>=5	12.00_2.00 a.m	After 2.00 a.m	08.00_10.00 a.m	10.00 a.m_12.00 p.m	None	None	1h-1h30min	None	1h30min-2h	1h-1h30min	None	None	No	No	None	None	None	Less than 30 min	> 3h	2h-3h	2h-4h	4h-6h	Somewhat satisfied	Not satisfied	I don’t miss it	I miss it extremely	I miss it very little	I miss it very little	I miss it extremely
363	Female	20	Single	0	University education	worker	Medium	Yes	1	1	1	1	1	100	3_4	3_4	1_2	1_2	3_4h	1_2h	10.00 p.m_12.00 a.m	After 2.00 a.m	Before 6.00 a.m	10.00 a.m_12.00 p.m	1h-2h	1h-2h	30 min-1h	Less than 30 min	Less than 30 min	30 min-1h	1h-3h	1h-3h	No	No	> 8h	None	None	Less than 30 min	30 min-1h	> 3h	1h-2h	4h-6h	Extremely satisfied	Moderately satisfied	I miss it moderately	I miss it moderately	Not concerned	I don’t miss it	I miss it extremely
364	Male	27	Single	0	Secondary education	worker	Low	No	1	1	1	1	2	100	3_4	1_2	1_2	None	>=5	>=5	10.00 p.m_12.00 a.m	After 2.00 a.m	10.00 a.m_12.00 p.m	10.00 a.m_12.00 p.m	None	None	None	None	Less than 30 min	Less than 30 min	Less than 1h	Less than 1h	No	No	None	None	None	30 min-1h	2h-3h	> 3h	Less than 1h	Less than 1h	Moderately satisfied	Not satisfied	I don’t miss it	I don’t miss it	I don’t miss it	I don’t miss it	I don’t miss it
365	Male	27	Single	0	University education	worker	Medium	No	1	1	1	1	1	90	3_4	3_4	1_2	1_2	3_4h	3_4h	10.00 p.m_12.00 a.m	After 2.00 a.m	6.00 _08.00 a.m	10.00 a.m_12.00 p.m	30 min-1h	None	1h-1h30min	1h-1h30min	30 min-1h	30 min-1h	None	Less than 1h	Yes	Yes	Less than 2h	4h-6h	30 min-1h	30 min-1h	30 min-1h	1h-2h	1h-2h	2h-4h	Very satisfied	Very satisfied	I don’t miss it	I miss it very much	I miss it very little	I don’t miss it	I miss it very little
366	Male	64	Married	1_4	Secondary education	worker	Medium	Yes	3	1	1	1	1	70	3_4	3_4	None	None	1_2h	1_2h	8.00_10.00 p.m	8.00_10.00 p.m	6.00 _08.00 a.m	6.00 _08.00 a.m	30 min-1h	30 min-1h	Less than 30 min	Less than 30 min	Less than 30 min	Less than 30 min	None	None	No	No	Less than 2h	2h-4h	30 min-1h	30 min-1h	1h-2h	1h-2h	2h-4h	4h-6h	Moderately satisfied	Somewhat satisfied	I miss it very little	I don’t miss it	I miss it moderately	I miss it moderately	I miss it moderately
367	Female	29	Single	0	University education	worker	Medium	Yes	1	1	1	2	1	90	1_2	3_4	1_2	3_4	>=5	3_4h	12.00_2.00 a.m	After 2.00 a.m	6.00 _08.00 a.m	10.00 a.m_12.00 p.m	None	30 min-1h	Less than 30 min	30 min-1h	1h30min-2h	1h30min-2h	1h-3h	Less than 1h	No	Yes	None	4h-6h	30 min-1h	1h-2h	1h-2h	2h-3h	Less than 1h	1h-2h	Very satisfied	Moderately satisfied	I miss it moderately	I don’t miss it	I miss it very much	I miss it very much	I miss it moderately
368	Male	39	Married	1_4	University education	worker	Medium	Yes	1	1	1	1	3	95	3_4	3_4	None	None	>=5	>=5	12.00_2.00 a.m	12.00_2.00 a.m	6.00 _08.00 a.m	6.00 _08.00 a.m	Less than 30 min	None	1h-1h30min	Less than 30 min	30 min-1h	30 min-1h	Less than 1h	1h-3h	No	Yes	4h-6h	4h-6h	30 min-1h	Less than 30 min	1h-2h	2h-3h	1h-2h	2h-4h	Very satisfied	Somewhat satisfied	I miss it moderately	I miss it very much	I miss it very much	I miss it very much	I don’t miss it
369	Female	30	Single	0	University education	worker	Medium	No	2	1	3	4	4	5	3_4	1_2	1_2	None	1_2h	3_4h	10.00 p.m_12.00 a.m	After 2.00 a.m	6.00 _08.00 a.m	10.00 a.m_12.00 p.m	None	None	30 min-1h	None	30 min-1h	30 min-1h	1h-3h	3h-6h	No	Yes	None	4h-6h	Less than 30 min	30 min-1h	1h-2h	30 min-1h	1h-2h	4h-6h	Very satisfied	Not satisfied	I miss it moderately	Not concerned	I miss it very much	I miss it extremely	I miss it very much
370	Female	20	Single	0	University education	Student	Medium	Yes	1	1	2	1	3	90	3_4	3_4	3_4	>=5	3_4h	1_2h	10.00 p.m_12.00 a.m	After 2.00 a.m	08.00_10.00 a.m	10.00 a.m_12.00 p.m	None	None	Less than 30 min	30 min-1h	1h-1h30min	Less than 30 min	Less than 1h	1h-3h	No	Yes	None	2h-4h	Less than 30 min	30 min-1h	1h-2h	30 min-1h	1h-2h	4h-6h	Moderately satisfied	Somewhat satisfied	Not concerned	Not concerned	Not concerned	I don’t miss it	I don’t miss it
371	Male	23	Single	0	University education	worker	Medium	No	1	1	2	1	1	100	3_4	3_4	None	None	3_4h	3_4h	10.00 p.m_12.00 a.m	12.00_2.00 a.m	6.00 _08.00 a.m	08.00_10.00 a.m	None	None	None	Less than 30 min	Less than 30 min	30 min-1h	None	None	No	No	> 8h	4h-6h	None	Less than 30 min	30 min-1h	30 min-1h	Less than 1h	Less than 1h	Moderately satisfied	Moderately satisfied	Not concerned	Not concerned	I miss it very much	Not concerned	Not concerned
372	Female	35	Married	>4	University education	No occupation	Medium	No	1	1	1	1	2	80	3_4	3_4	1_2	1_2	>=5	>=5	12.00_2.00 a.m	10.00 p.m_12.00 a.m	10.00 a.m_12.00 p.m	08.00_10.00 a.m	None	30 min-1h	None	None	30 min-1h	30 min-1h	3h-6h	3h-6h	No	No	None	None	Less than 30 min	Less than 30 min	Less than 30 min	30 min-1h	2h-4h	2h-4h	Moderately satisfied	Moderately satisfied	I don’t miss it	I don’t miss it	I don’t miss it	I don’t miss it	I miss it very little
373	Male	41	Married	>4	University education	worker	Medium	No	1	1	2	2	2	75	3_4	3_4	1_2	1_2	>=5	3_4h	10.00 p.m_12.00 a.m	12.00_2.00 a.m	6.00 _08.00 a.m	08.00_10.00 a.m	Less than 30 min	30 min-1h	Less than 30 min	None	30 min-1h	Less than 30 min	1h-3h	3h-6h	No	Yes	None	2h-4h	30 min-1h	> 3h	Less than 30 min	30 min-1h	2h-4h	4h-6h	Moderately satisfied	Not satisfied	I miss it very much	I miss it very much	I miss it very much	I miss it very little	I miss it very little
374	Male	36	Married	1_4	University education	worker	Medium	No	1	1	3	2	2	100	>=5	>=5	1_2	None	>=5	3_4h	10.00 p.m_12.00 a.m	After 2.00 a.m	6.00 _08.00 a.m	10.00 a.m_12.00 p.m	30 min-1h	Less than 30 min	30 min-1h	None	30 min-1h	1h-1h30min	Less than 1h	1h-3h	No	Yes	None	4h-6h	Less than 30 min	1h-2h	Less than 30 min	> 3h	1h-2h	4h-6h	Very satisfied	Very satisfied	I don’t miss it	I miss it extremely	I miss it very little	I miss it moderately	I miss it very much
375	Female	27	Married	0	University education	worker	Medium	Yes	3	1	2	3	3	40	1_2	3_4	1_2	3_4	>=5	3_4h	12.00_2.00 a.m	After 2.00 a.m	10.00 a.m_12.00 p.m	10.00 a.m_12.00 p.m	None	None	None	None	Less than 30 min	Less than 30 min	None	None	No	No	None	None	Less than 30 min	Less than 30 min	Less than 30 min	30 min-1h	Less than 1h	Less than 1h	Moderately satisfied	Not satisfied	I miss it very little	I miss it extremely	I don’t miss it	I miss it very little	I don’t miss it
376	Female	27	Married	1_4	University education	worker	Medium	No	1	1	1	2	2	50	3_4	3_4	None	None	3_4h	3_4h	10.00 p.m_12.00 a.m	12.00_2.00 a.m	08.00_10.00 a.m	10.00 a.m_12.00 p.m	Less than 30 min	30 min-1h	30 min-1h	None	30 min-1h	Less than 30 min	Less than 1h	Less than 1h	No	No	None	None	Less than 30 min	Less than 30 min	1h-2h	30 min-1h	4h-6h	4h-6h	Moderately satisfied	Somewhat satisfied	I miss it moderately	I don’t miss it	I miss it moderately	I miss it very much	I miss it very much
377	Male	23	Single	>4	Secondary education	worker	Low	No	1	1	1	1	1	70	3_4	3_4	None	3_4	1_2h	3_4h	10.00 p.m_12.00 a.m	10.00 p.m_12.00 a.m	08.00_10.00 a.m	08.00_10.00 a.m	Less than 30 min	Less than 30 min	Less than 30 min	Less than 30 min	30 min-1h	30 min-1h	Less than 1h	Less than 1h	Yes	Yes	Less than 2h	Less than 2h	Less than 30 min	Less than 30 min	Less than 30 min	Less than 30 min	4h-6h	1h-2h	Very satisfied	Very satisfied	I miss it very little	I miss it very little	I miss it very little	I miss it very little	I miss it very little
378	Male	23	Single	>4	Secondary education	worker	Low	No	1	1	1	1	1	85	3_4	3_4	None	3_4	1_2h	3_4h	10.00 p.m_12.00 a.m	10.00 p.m_12.00 a.m	08.00_10.00 a.m	08.00_10.00 a.m	Less than 30 min	Less than 30 min	Less than 30 min	Less than 30 min	30 min-1h	30 min-1h	Less than 1h	Less than 1h	Yes	Yes	Less than 2h	Less than 2h	Less than 30 min	Less than 30 min	Less than 30 min	Less than 30 min	4h-6h	1h-2h	Very satisfied	Very satisfied	I miss it very little	I miss it very little	I miss it very little	I miss it very little	I miss it very little
379	Female	33	Married	1_4	University education	worker	Medium	Yes	1	1	1	1	1	100	3_4	3_4	1_2	None	3_4h	3_4h	10.00 p.m_12.00 a.m	12.00_2.00 a.m	6.00 _08.00 a.m	08.00_10.00 a.m	Less than 30 min	30 min-1h	None	None	30 min-1h	30 min-1h	3h-6h	3h-6h	No	Yes	None	Less than 2h	30 min-1h	1h-2h	Less than 30 min	1h-2h	2h-4h	4h-6h	Very satisfied	Somewhat satisfied	I don’t miss it	I don’t miss it	I don’t miss it	I miss it very much	I don’t miss it
380	Female	33	Married	>4	Secondary education	No occupation	Medium	Yes	1	1	1	1	2	90	3_4	1_2	3_4	3_4	3_4h	3_4h	10.00 p.m_12.00 a.m	12.00_2.00 a.m	08.00_10.00 a.m	08.00_10.00 a.m	Less than 30 min	30 min-1h	Less than 30 min	Less than 30 min	30 min-1h	1h-1h30min	1h-3h	1h-3h	No	Yes	2h-4h	2h-4h	Less than 30 min	30 min-1h	> 3h	> 3h	1h-2h	1h-2h	Moderately satisfied	Somewhat satisfied	I miss it very little	I miss it very little	I don’t miss it	I miss it very little	I miss it very little
381	Male	72	Married	>4	Secondary education	worker	Medium	Yes	1	1	1	1	2	90	3_4	3_4	1_2	3_4	1_2h	1_2h	8.00_10.00 p.m	10.00 p.m_12.00 a.m	Before 6.00 a.m	Before 6.00 a.m	Less than 30 min	30 min-1h	Less than 30 min	None	Less than 30 min	30 min-1h	Less than 1h	Less than 1h	No	No	None	None	Less than 30 min	30 min-1h	30 min-1h	30 min-1h	2h-4h	1h-2h	Moderately satisfied	Moderately satisfied	I miss it very little	I miss it very little	I miss it very little	I miss it very little	I miss it moderately
382	Male	33	Single	0	University education	worker	Medium	No	1	1	1	1	1	100	3_4	>=5	1_2	3_4	3_4h	3_4h	10.00 p.m_12.00 a.m	After 2.00 a.m	6.00 _08.00 a.m	10.00 a.m_12.00 p.m	None	30 min-1h	1h30min-2h	Less than 30 min	30 min-1h	Less than 30 min	None	None	Yes	Yes	Less than 2h	Less than 2h	2h-3h	> 3h	30 min-1h	1h-2h	2h-4h	4h-6h	Very satisfied	Moderately satisfied	I miss it very little	I miss it very much	I miss it very much	I miss it very much	I miss it very much
383	Male	46	Married	>4	University education	worker	Medium	No	1	1	1	1	2	80	3_4	>=5	1_2	3_4	1_2h	1_2h	8.00_10.00 p.m	12.00_2.00 a.m	08.00_10.00 a.m	08.00_10.00 a.m	Less than 30 min	30 min-1h	30 min-1h	None	30 min-1h	30 min-1h	Less than 1h	1h-3h	Yes	Yes	Less than 2h	2h-4h	30 min-1h	1h-2h	1h-2h	1h-2h	1h-2h	2h-4h	Very satisfied	Moderately satisfied	I miss it very little	I miss it very much	I miss it very much	I miss it moderately	I miss it very much
384	Male	47	Separated	0	University education	worker	Medium	No	1	1	1	1	1	90	3_4	1_2	1_2	None	>=5	>=5	10.00 p.m_12.00 a.m	After 2.00 a.m	6.00 _08.00 a.m	10.00 a.m_12.00 p.m	30 min-1h	None	1h-1h30min	Less than 30 min	30 min-1h	1h-1h30min	Less than 1h	1h-3h	No	No	None	None	30 min-1h	2h-3h	30 min-1h	30 min-1h	1h-2h	2h-4h	Very satisfied	Moderately satisfied	I miss it very little	I miss it very little	I miss it moderately	I miss it moderately	I miss it very much
385	Male	47	Separated	0	University education	worker	Medium	No	1	1	1	1	1	90	3_4	1_2	1_2	None	>=5	>=5	10.00 p.m_12.00 a.m	After 2.00 a.m	6.00 _08.00 a.m	10.00 a.m_12.00 p.m	30 min-1h	None	1h-1h30min	Less than 30 min	30 min-1h	1h-1h30min	Less than 1h	1h-3h	No	No	None	None	30 min-1h	2h-3h	30 min-1h	30 min-1h	1h-2h	2h-4h	Very satisfied	Moderately satisfied	I miss it very little	I miss it very little	I miss it moderately	I miss it moderately	I miss it very much
386	Male	50	Married	1_4	University education	worker	Medium	No	2	1	1	1	3	70	3_4	3_4	None	None	3_4h	3_4h	10.00 p.m_12.00 a.m	10.00 p.m_12.00 a.m	6.00 _08.00 a.m	10.00 a.m_12.00 p.m	Less than 30 min	None	None	None	Less than 30 min	Less than 30 min	None	None	No	No	None	None	Less than 30 min	30 min-1h	1h-2h	> 3h	1h-2h	2h-4h	Moderately satisfied	Moderately satisfied	I don’t miss it	I miss it very much	I miss it moderately	I miss it moderately	I don’t miss it
387	Female	18	Single	0	Secondary education	No occupation	Low	No	1	1	1	1	1	100	3_4	3_4	1_2	None	1_2h	1_2h	10.00 p.m_12.00 a.m	10.00 p.m_12.00 a.m	10.00 a.m_12.00 p.m	10.00 a.m_12.00 p.m	30 min-1h	30 min-1h	Less than 30 min	Less than 30 min	1h30min-2h	1h30min-2h	1h-3h	1h-3h	No	No	Less than 2h	Less than 2h	Less than 30 min	Less than 30 min	Less than 30 min	Less than 30 min	1h-2h	Less than 1h	Moderately satisfied	Not satisfied	I miss it very much	I miss it very much	I don’t miss it	I miss it very much	I miss it very much
388	Female	18	Single	0	Secondary education	No occupation	Low	No	1	1	1	1	1	100	3_4	3_4	1_2	None	1_2h	1_2h	10.00 p.m_12.00 a.m	10.00 p.m_12.00 a.m	10.00 a.m_12.00 p.m	10.00 a.m_12.00 p.m	30 min-1h	30 min-1h	Less than 30 min	Less than 30 min	1h30min-2h	1h30min-2h	1h-3h	1h-3h	No	No	Less than 2h	Less than 2h	Less than 30 min	Less than 30 min	Less than 30 min	Less than 30 min	1h-2h	Less than 1h	Moderately satisfied	Not satisfied	I miss it very much	I miss it very much	I don’t miss it	I miss it very much	I miss it very much
389	Female	19	Single	0	University education	Student	Low	Yes	1	1	1	1	1	100	3_4	3_4	1_2	1_2	1_2h	1_2h	8.00_10.00 p.m	10.00 p.m_12.00 a.m	Before 6.00 a.m	Before 6.00 a.m	30 min-1h	30 min-1h	None	None	30 min-1h	30 min-1h	Less than 1h	Less than 1h	Yes	Yes	Less than 2h	Less than 2h	None	None	30 min-1h	30 min-1h	Less than 1h	1h-2h	Extremely satisfied	Extremely satisfied	I don’t miss it	I miss it very much	I don’t miss it	I miss it very little	I miss it very little
390	Male	27	Single	0	University education	worker	Medium	No	1	1	3	1	4	85	3_4	3_4	None	None	3_4h	3_4h	10.00 p.m_12.00 a.m	After 2.00 a.m	6.00 _08.00 a.m	10.00 a.m_12.00 p.m	30 min-1h	1h-2h	Less than 30 min	30 min-1h	Less than 30 min	30 min-1h	Less than 1h	Less than 1h	No	No	> 8h	Less than 2h	Less than 30 min	30 min-1h	30 min-1h	2h-3h	Less than 1h	Less than 1h	Not satisfied	Not satisfied	Not concerned	I miss it extremely	Not concerned	I miss it moderately	I don’t miss it
391	Male	27	Single	0	University education	worker	Medium	No	1	1	3	1	4	85	3_4	3_4	None	None	3_4h	3_4h	10.00 p.m_12.00 a.m	After 2.00 a.m	6.00 _08.00 a.m	10.00 a.m_12.00 p.m	30 min-1h	1h-2h	Less than 30 min	30 min-1h	Less than 30 min	30 min-1h	Less than 1h	Less than 1h	No	No	> 8h	Less than 2h	Less than 30 min	30 min-1h	30 min-1h	2h-3h	Less than 1h	Less than 1h	Not satisfied	Not satisfied	Not concerned	I miss it extremely	Not concerned	I miss it moderately	I don’t miss it
392	Female	30	Single	0	University education	No occupation	Medium	No	1	1	1	1	2	90	3_4	3_4	>=5	>=5	3_4h	3_4h	After 2.00 a.m	After 2.00 a.m	08.00_10.00 a.m	10.00 a.m_12.00 p.m	None	1h-2h	Less than 30 min	Less than 30 min	30 min-1h	1h-1h30min	3h-6h	3h-6h	No	No	Less than 2h	Less than 2h	30 min-1h	30 min-1h	2h-3h	2h-3h	2h-4h	4h-6h	Somewhat satisfied	Moderately satisfied	I miss it moderately	I miss it extremely	I miss it moderately	I miss it very much	Not concerned
393	Male	28	Single	0	University education	worker	Medium	No	1	1	1	1	2	70	3_4	3_4	1_2	1_2	1_2h	1_2h	12.00_2.00 a.m	12.00_2.00 a.m	08.00_10.00 a.m	10.00 a.m_12.00 p.m	None	30 min-1h	None	30 min-1h	Less than 30 min	Less than 30 min	Less than 1h	Less than 1h	No	No	None	None	Less than 30 min	Less than 30 min	30 min-1h	30 min-1h	Less than 1h	Less than 1h	Not satisfied	Not satisfied	I miss it very little	I miss it very much	I don’t miss it	I don’t miss it	I miss it very little
394	Male	42	Married	1_4	University education	worker	Medium	No	1	1	3	2	2	100	3_4	1_2	1_2	1_2	3_4h	3_4h	10.00 p.m_12.00 a.m	After 2.00 a.m	6.00 _08.00 a.m	10.00 a.m_12.00 p.m	Less than 30 min	Less than 30 min	30 min-1h	Less than 30 min	Less than 30 min	Less than 30 min	Less than 1h	1h-3h	No	No	Less than 2h	Less than 2h	None	Less than 30 min	30 min-1h	1h-2h	Less than 1h	2h-4h	Moderately satisfied	Somewhat satisfied	I miss it very little	I miss it very much	I miss it very little	I miss it moderately	I miss it very much
395	Male	21	Single	0	University education	Student	Medium	Yes	1	1	3	2	2	70	3_4	1_2	3_4	None	>=5	>=5	12.00_2.00 a.m	10.00 p.m_12.00 a.m	6.00 _08.00 a.m	Before 6.00 a.m	30 min-1h	None	Less than 30 min	None	Less than 30 min	Less than 30 min	None	Less than 1h	Yes	Yes	Less than 2h	Less than 2h	30 min-1h	Less than 30 min	2h-3h	1h-2h	Less than 1h	2h-4h	Moderately satisfied	Moderately satisfied	I don’t miss it	I miss it very much	I miss it very much	I miss it very much	I don’t miss it
396	Female	28	Single	0	Illeterate	worker	Medium	No	1	1	1	1	1	100	1_2	3_4	>=5	None	>=5	3_4h	After 2.00 a.m	10.00 p.m_12.00 a.m	10.00 a.m_12.00 p.m	10.00 a.m_12.00 p.m	None	Less than 30 min	None	None	1h30min-2h	1h30min-2h	3h-6h	3h-6h	No	No	None	None	None	> 3h	2h-3h	> 3h	4h-6h	4h-6h	Not satisfied	Somewhat satisfied	I miss it extremely	I miss it extremely	Not concerned	I don’t miss it	I miss it extremely
397	Female	25	Single	0	University education	No occupation	Medium	No	1	1	1	1	3	100	3_4	>=5	1_2	None	3_4h	1_2h	10.00 p.m_12.00 a.m	12.00_2.00 a.m	08.00_10.00 a.m	10.00 a.m_12.00 p.m	None	None	None	None	1h30min-2h	1h-1h30min	1h-3h	3h-6h	No	No	None	None	Less than 30 min	> 3h	2h-3h	> 3h	1h-2h	4h-6h	Moderately satisfied	Somewhat satisfied	I miss it moderately	I miss it very much	I don’t miss it	I miss it extremely	Not concerned
398	Male	24	Single	0	University education	No occupation	Medium	No	1	1	1	1	2	80	3_4	3_4	None	1_2	>=5	>=5	12.00_2.00 a.m	After 2.00 a.m	08.00_10.00 a.m	10.00 a.m_12.00 p.m	1h-2h	1h-2h	None	None	30 min-1h	30 min-1h	None	None	No	No	None	None	30 min-1h	> 3h	1h-2h	1h-2h	2h-4h	4h-6h	Moderately satisfied	Moderately satisfied	I don’t miss it	I miss it extremely	I miss it extremely	I miss it moderately	Not concerned
399	Male	25	Single	0	University education	No occupation	Low	No	1	1	1	1	5	66	3_4	3_4	None	None	3_4h	>=5	10.00 p.m_12.00 a.m	12.00_2.00 a.m	08.00_10.00 a.m	10.00 a.m_12.00 p.m	30 min-1h	None	1h30min-2h	Less than 30 min	1h-1h30min	Less than 30 min	1h-3h	1h-3h	No	No	None	None	Less than 30 min	None	30 min-1h	30 min-1h	1h-2h	1h-2h	Somewhat satisfied	Not satisfied	Not concerned	I miss it extremely	Not concerned	I miss it very little	I miss it extremely
400	Male	27	Single	0	Secondary education	worker	Medium	No	1	1	1	1	2	90	3_4	3_4	None	None	3_4h	3_4h	12.00_2.00 a.m	12.00_2.00 a.m	08.00_10.00 a.m	08.00_10.00 a.m	None	None	None	None	30 min-1h	30 min-1h	Less than 1h	Less than 1h	No	No	6h-8h	6h-8h	None	None	1h-2h	1h-2h	Less than 1h	2h-4h	Moderately satisfied	Somewhat satisfied	I don’t miss it	I don’t miss it	I don’t miss it	I don’t miss it	I don’t miss it
401	Male	33	Single	0	Secondary education	worker	Medium	No	1	1	1	1	3	70	3_4	>=5	None	1_2	>=5	3_4h	12.00_2.00 a.m	After 2.00 a.m	08.00_10.00 a.m	10.00 a.m_12.00 p.m	None	30 min-1h	Less than 30 min	None	30 min-1h	Less than 30 min	None	None	No	Yes	None	None	Less than 30 min	30 min-1h	1h-2h	2h-3h	1h-2h	2h-4h	Moderately satisfied	Not satisfied	I don’t miss it	I miss it extremely	I miss it very much	I miss it moderately	I don’t miss it
402	Male	21	Single	0	University education	Student	Low	No	1	1	1	3	3	70	3_4	1_2	>=5	1_2	3_4h	>=5	After 2.00 a.m	After 2.00 a.m	10.00 a.m_12.00 p.m	10.00 a.m_12.00 p.m	Less than 30 min	1h-2h	30 min-1h	None	1h30min-2h	1h-1h30min	Less than 1h	None	Yes	Yes	Less than 2h	Less than 2h	Less than 30 min	1h-2h	> 3h	> 3h	1h-2h	Less than 1h	Moderately satisfied	Not satisfied	I miss it very little	I miss it moderately	I miss it extremely	Not concerned	I miss it very much
403	Female	19	Single	0	University education	Student	Medium	No	1	1	1	1	3	100	3_4	3_4	>=5	None	>=5	3_4h	10.00 p.m_12.00 a.m	12.00_2.00 a.m	6.00 _08.00 a.m	10.00 a.m_12.00 p.m	None	None	None	None	30 min-1h	1h-1h30min	Less than 1h	1h-3h	No	Yes	None	4h-6h	None	Less than 30 min	30 min-1h	30 min-1h	2h-4h	2h-4h	Very satisfied	Moderately satisfied	I don’t miss it	I don’t miss it	I don’t miss it	I don’t miss it	I don’t miss it
404	Male	34	Married	0	University education	worker	Medium	No	1	1	1	1	1	80	1_2	1_2	1_2	1_2	>=5	>=5	12.00_2.00 a.m	12.00_2.00 a.m	6.00 _08.00 a.m	6.00 _08.00 a.m	None	None	Less than 30 min	Less than 30 min	30 min-1h	30 min-1h	1h-3h	1h-3h	No	No	None	None	Less than 30 min	Less than 30 min	1h-2h	1h-2h	Less than 1h	Less than 1h	Moderately satisfied	Somewhat satisfied	I don’t miss it	I miss it extremely	I don’t miss it	I don’t miss it	I don’t miss it
405	Male	23	Single	0	University education	Student	Medium	No	1	1	1	3	2	50	3_4	3_4	1_2	None	3_4h	1_2h	8.00_10.00 p.m	12.00_2.00 a.m	08.00_10.00 a.m	10.00 a.m_12.00 p.m	1h-2h	1h-2h	Less than 30 min	30 min-1h	30 min-1h	30 min-1h	1h-3h	3h-6h	No	Yes	Less than 2h	2h-4h	> 3h	> 3h	2h-3h	> 3h	1h-2h	2h-4h	Somewhat satisfied	Moderately satisfied	I miss it extremely	Not concerned	Not concerned	Not concerned	Not concerned
406	Male	22	Single	0	University education	Student	Medium	No	1	1	1	1	2	50	>=5	3_4	>=5	1_2	1_2h	>=5	After 2.00 a.m	12.00_2.00 a.m	08.00_10.00 a.m	10.00 a.m_12.00 p.m	1h-2h	None	1h-1h30min	None	30 min-1h	30 min-1h	None	Less than 1h	No	No	None	None	None	1h-2h	Less than 30 min	> 3h	Less than 1h	2h-4h	Moderately satisfied	Somewhat satisfied	I don’t miss it	I miss it extremely	I miss it very much	I miss it moderately	I miss it extremely
407	Male	20	Single	0	University education	Student	Low	No	1	1	1	1	1	99	3_4	3_4	1_2	3_4	3_4h	>=5	12.00_2.00 a.m	After 2.00 a.m	08.00_10.00 a.m	10.00 a.m_12.00 p.m	None	None	1h-1h30min	Less than 30 min	1h30min-2h	1h30min-2h	Less than 1h	Less than 1h	No	No	2h-4h	4h-6h	Less than 30 min	30 min-1h	30 min-1h	1h-2h	Less than 1h	1h-2h	Very satisfied	Very satisfied	I miss it moderately	I miss it very much	I don’t miss it	I miss it moderately	I miss it very much
408	Female	25	Single	0	University education	Student	Medium	Yes	3	2	4	4	4	60	>=5	>=5	1_2	None	1_2h	1_2h	10.00 p.m_12.00 a.m	12.00_2.00 a.m	6.00 _08.00 a.m	08.00_10.00 a.m	Less than 30 min	30 min-1h	Less than 30 min	None	Less than 30 min	Less than 30 min	1h-3h	3h-6h	No	No	None	2h-4h	1h-2h	> 3h	1h-2h	> 3h	2h-4h	4h-6h	Moderately satisfied	Not satisfied	I don’t miss it	I miss it very much	I don’t miss it	I miss it extremely	I miss it very much
409	Male	34	Married	0	University education	worker	Low	Yes	1	1	1	1	1	100	3_4	3_4	1_2	None	3_4h	3_4h	10.00 p.m_12.00 a.m	12.00_2.00 a.m	6.00 _08.00 a.m	08.00_10.00 a.m	None	Less than 30 min	30 min-1h	None	30 min-1h	30 min-1h	1h-3h	1h-3h	No	No	None	Less than 2h	Less than 30 min	30 min-1h	1h-2h	2h-3h	1h-2h	2h-4h	Not satisfied	Not satisfied	Not concerned	Not concerned	I miss it extremely	I miss it extremely	I miss it extremely
410	Male	31	Single	0	University education	No occupation	Low	Yes	1	1	1	1	1	80	1_2	3_4	None	1_2	1_2h	3_4h	8.00_10.00 p.m	10.00 p.m_12.00 a.m	Before 6.00 a.m	6.00 _08.00 a.m	None	Less than 30 min	None	Less than 30 min	Less than 30 min	30 min-1h	None	Less than 1h	Yes	No	None	Less than 2h	None	Less than 30 min	Less than 30 min	30 min-1h	Less than 1h	1h-2h	Not satisfied	Somewhat satisfied	I miss it very little	I miss it very little	I miss it very little	I miss it very little	I miss it very little
411	Female	19	Single	0	University education	Student	Medium	No	1	1	1	1	2	100	3_4	3_4	1_2	None	>=5	>=5	12.00_2.00 a.m	After 2.00 a.m	08.00_10.00 a.m	10.00 a.m_12.00 p.m	1h-2h	None	1h-1h30min	None	1h-1h30min	30 min-1h	Less than 1h	Less than 1h	No	No	None	None	None	Less than 30 min	Less than 30 min	Less than 30 min	4h-6h	Less than 1h	Moderately satisfied	Somewhat satisfied	I don’t miss it	I miss it extremely	I don’t miss it	I miss it moderately	I miss it very much
412	Female	19	Single	0	University education	Student	Medium	No	1	1	1	3	3	10	3_4	3_4	1_2	None	3_4h	1_2h	10.00 p.m_12.00 a.m	10.00 p.m_12.00 a.m	Before 6.00 a.m	Before 6.00 a.m	None	None	30 min-1h	None	1h-1h30min	1h-1h30min	Less than 1h	Less than 1h	No	No	None	None	Less than 30 min	30 min-1h	30 min-1h	> 3h	Less than 1h	Less than 1h	Not satisfied	Not satisfied	I don’t miss it	I miss it extremely	Not concerned	Not concerned	I don’t miss it
413	Male	46	Married	1_4	University education	worker	Medium	No	1	1	1	1	1	90	3_4	3_4	1_2	1_2	3_4h	3_4h	12.00_2.00 a.m	12.00_2.00 a.m	08.00_10.00 a.m	08.00_10.00 a.m	Less than 30 min	Less than 30 min	Less than 30 min	Less than 30 min	30 min-1h	30 min-1h	Less than 1h	Less than 1h	No	No	> 8h	> 8h	> 3h	> 3h	> 3h	> 3h	2h-4h	4h-6h	Extremely satisfied	Extremely satisfied	I don’t miss it	Not concerned	Not concerned	I miss it moderately	I miss it moderately
414	Female	19	Single	0	University education	Student	Medium	No	1	1	1	1	1	80	>=5	3_4	1_2	None	3_4h	3_4h	12.00_2.00 a.m	After 2.00 a.m	08.00_10.00 a.m	10.00 a.m_12.00 p.m	30 min-1h	1h-2h	30 min-1h	Less than 30 min	30 min-1h	30 min-1h	1h-3h	1h-3h	No	Yes	Less than 2h	2h-4h	Less than 30 min	1h-2h	Less than 30 min	1h-2h	Less than 1h	1h-2h	Moderately satisfied	Not satisfied	I don’t miss it	I miss it moderately	I miss it moderately	I don’t miss it	I miss it moderately
415	Female	21	Married	1_4	Secondary education	No occupation	Low	No	1	1	1	4	3	50	3_4	3_4	1_2	None	3_4h	>=5	8.00_10.00 p.m	12.00_2.00 a.m	08.00_10.00 a.m	10.00 a.m_12.00 p.m	Less than 30 min	None	1h30min-2h	None	30 min-1h	30 min-1h	1h-3h	1h-3h	Yes	No	2h-4h	2h-4h	Less than 30 min	> 3h	Less than 30 min	> 3h	1h-2h	Less than 1h	Not satisfied	Not satisfied	I miss it very little	I miss it very little	I miss it very little	I miss it moderately	I miss it moderately
416	Male	30	Single	0	Secondary education	worker	Medium	No	1	1	1	1	1	80	3_4	3_4	1_2	None	3_4h	3_4h	10.00 p.m_12.00 a.m	12.00_2.00 a.m	6.00 _08.00 a.m	10.00 a.m_12.00 p.m	Less than 30 min	1h-2h	None	None	Less than 30 min	Less than 30 min	None	None	No	No	None	None	None	Less than 30 min	1h-2h	2h-3h	1h-2h	4h-6h	Very satisfied	Not satisfied	I don’t miss it	I miss it very much	I miss it very little	I don’t miss it	I miss it moderately
417	Male	55	Married	>4	University education	worker	Medium	Yes	1	1	1	1	1	100	3_4	3_4	None	None	1_2h	1_2h	10.00 p.m_12.00 a.m	12.00_2.00 a.m	Before 6.00 a.m	Before 6.00 a.m	30 min-1h	Less than 30 min	30 min-1h	30 min-1h	30 min-1h	30 min-1h	1h-3h	1h-3h	No	Yes	None	Less than 2h	Less than 30 min	30 min-1h	1h-2h	1h-2h	1h-2h	2h-4h	Extremely satisfied	Moderately satisfied	I don’t miss it	I miss it extremely	I don’t miss it	I don’t miss it	I miss it very little
418	Male	24	Single	>4	University education	worker	Medium	No	1	1	2	2	2	70	3_4	1_2	1_2	>=5	1_2h	>=5	12.00_2.00 a.m	After 2.00 a.m	6.00 _08.00 a.m	10.00 a.m_12.00 p.m	Less than 30 min	1h-2h	None	None	Less than 30 min	30 min-1h	None	None	Yes	Yes	Less than 2h	Less than 2h	30 min-1h	1h-2h	30 min-1h	> 3h	Less than 1h	1h-2h	Somewhat satisfied	Not satisfied	I miss it very little	I miss it extremely	I miss it extremely	I miss it extremely	I miss it very little
419	Male	60	Married	1_4	University education	worker	Medium	Yes	1	1	1	1	2	100	3_4	3_4	1_2	None	3_4h	3_4h	8.00_10.00 p.m	8.00_10.00 p.m	Before 6.00 a.m	Before 6.00 a.m	None	30 min-1h	None	None	Less than 30 min	Less than 30 min	Less than 1h	1h-3h	Yes	No	None	None	30 min-1h	> 3h	30 min-1h	Less than 30 min	Less than 1h	Less than 1h	Extremely satisfied	Moderately satisfied	I miss it moderately	I don’t miss it	I miss it very little	I miss it moderately	I don’t miss it
420	Female	21	Single	1_4	University education	Student	Low	No	1	1	2	1	2	100	3_4	1_2	1_2	None	1_2h	3_4h	10.00 p.m_12.00 a.m	After 2.00 a.m	08.00_10.00 a.m	10.00 a.m_12.00 p.m	30 min-1h	30 min-1h	None	None	30 min-1h	1h-1h30min	1h-3h	3h-6h	No	Yes	Less than 2h	2h-4h	Less than 30 min	30 min-1h	30 min-1h	1h-2h	2h-4h	4h-6h	Not satisfied	Not satisfied	I don’t miss it	I miss it very much	I don’t miss it	I don’t miss it	I don’t miss it
421	Female	21	Single	1_4	University education	Student	Low	No	1	1	2	1	2	100	3_4	1_2	1_2	None	1_2h	3_4h	10.00 p.m_12.00 a.m	After 2.00 a.m	08.00_10.00 a.m	10.00 a.m_12.00 p.m	30 min-1h	30 min-1h	None	None	30 min-1h	1h-1h30min	1h-3h	3h-6h	No	Yes	Less than 2h	2h-4h	Less than 30 min	30 min-1h	30 min-1h	1h-2h	2h-4h	4h-6h	Not satisfied	Not satisfied	I don’t miss it	I miss it very much	I don’t miss it	I don’t miss it	I don’t miss it
422	Female	21	Single	0	University education	Student	Medium	Yes	1	1	1	1	3	90	>=5	>=5	>=5	1_2	3_4h	1_2h	12.00_2.00 a.m	After 2.00 a.m	08.00_10.00 a.m	10.00 a.m_12.00 p.m	30 min-1h	1h-2h	30 min-1h	None	Less than 30 min	30 min-1h	None	Less than 1h	Yes	No	Less than 2h	None	None	None	1h-2h	2h-3h	1h-2h	4h-6h	Extremely satisfied	Somewhat satisfied	I don’t miss it	I miss it extremely	I miss it very little	I miss it extremely	I miss it extremely
423	Male	24	Single	0	Secondary education	worker	Low	No	1	1	2	1	2	100	1_2	3_4	3_4	None	1_2h	1_2h	10.00 p.m_12.00 a.m	After 2.00 a.m	6.00 _08.00 a.m	10.00 a.m_12.00 p.m	None	1h-2h	1h-1h30min	None	30 min-1h	30 min-1h	None	1h-3h	No	Yes	> 8h	2h-4h	30 min-1h	> 3h	Less than 30 min	Less than 30 min	1h-2h	2h-4h	Very satisfied	Moderately satisfied	I don’t miss it	I miss it extremely	I miss it very little	I miss it very little	I miss it extremely
424	Female	24	Single	0	University education	Student	Medium	No	1	1	5	4	5	40	3_4	1_2	None	None	3_4h	>=5	10.00 p.m_12.00 a.m	After 2.00 a.m	08.00_10.00 a.m	10.00 a.m_12.00 p.m	None	None	Less than 30 min	None	30 min-1h	Less than 30 min	Less than 1h	None	No	No	None	None	None	1h-2h	> 3h	Less than 30 min	1h-2h	Less than 1h	Somewhat satisfied	Not satisfied	I don’t miss it	I miss it very much	I miss it extremely	I miss it very little	I miss it moderately
425	Male	25	Single	0	University education	worker	Medium	No	1	1	1	1	1	90	3_4	>=5	None	None	1_2h	1_2h	12.00_2.00 a.m	After 2.00 a.m	6.00 _08.00 a.m	08.00_10.00 a.m	None	Less than 30 min	None	None	30 min-1h	30 min-1h	Less than 1h	Less than 1h	No	Yes	4h-6h	4h-6h	None	None	30 min-1h	Less than 30 min	Less than 1h	1h-2h	Moderately satisfied	Not satisfied	I miss it very much	I miss it extremely	I miss it very much	I miss it very much	I miss it very much
426	Female	30	Single	0	University education	worker	Medium	No	4	2	1	2	2	60	3_4	3_4	1_2	1_2	1_2h	1_2h	8.00_10.00 p.m	12.00_2.00 a.m	Before 6.00 a.m	08.00_10.00 a.m	None	30 min-1h	Less than 30 min	None	Less than 30 min	1h30min-2h	1h-3h	Less than 1h	No	No	None	None	Less than 30 min	30 min-1h	Less than 30 min	2h-3h	Less than 1h	4h-6h	Moderately satisfied	Very satisfied	I miss it moderately	I miss it very little	I miss it moderately	I miss it very much	I miss it very little
427	Female	20	Single	0	University education	Student	Low	No	1	1	1	1	2	100	3_4	3_4	1_2	None	1_2h	1_2h	12.00_2.00 a.m	12.00_2.00 a.m	10.00 a.m_12.00 p.m	10.00 a.m_12.00 p.m	None	None	Less than 30 min	None	1h-1h30min	1h-1h30min	3h-6h	3h-6h	No	Yes	Less than 2h	2h-4h	Less than 30 min	30 min-1h	1h-2h	1h-2h	1h-2h	1h-2h	Very satisfied	Moderately satisfied	I don’t miss it	I miss it very much	I miss it very little	I miss it very little	I miss it moderately
428	Female	21	Single	0	University education	Student	Low	No	1	1	1	1	2	60	3_4	1_2	3_4	None	3_4h	>=5	12.00_2.00 a.m	After 2.00 a.m	08.00_10.00 a.m	10.00 a.m_12.00 p.m	None	None	None	None	30 min-1h	30 min-1h	None	1h-3h	No	No	None	None	None	Less than 30 min	> 3h	> 3h	Less than 1h	2h-4h	Very satisfied	Not satisfied	I miss it very much	I miss it very much	I miss it very much	I miss it extremely	Not concerned
429	Male	23	Single	0	Secondary education	worker	Medium	No	1	1	1	1	2	100	3_4	>=5	1_2	None	3_4h	1_2h	10.00 p.m_12.00 a.m	8.00_10.00 p.m	08.00_10.00 a.m	6.00 _08.00 a.m	None	None	1h-1h30min	30 min-1h	30 min-1h	1h-1h30min	None	Less than 1h	No	Yes	None	Less than 2h	Less than 30 min	30 min-1h	30 min-1h	1h-2h	Less than 1h	1h-2h	Moderately satisfied	Somewhat satisfied	I miss it very little	I miss it extremely	I miss it very much	I miss it moderately	I miss it very much
430	Female	18	Single	0	University education	No occupation	Low	No	1	1	1	1	2	100	3_4	3_4	3_4	3_4	3_4h	3_4h	12.00_2.00 a.m	12.00_2.00 a.m	10.00 a.m_12.00 p.m	10.00 a.m_12.00 p.m	30 min-1h	30 min-1h	None	None	30 min-1h	30 min-1h	None	None	No	Yes	Less than 2h	Less than 2h	Less than 30 min	Less than 30 min	> 3h	> 3h	Less than 1h	Less than 1h	Very satisfied	Very satisfied	I don’t miss it	I don’t miss it	I don’t miss it	I don’t miss it	I don’t miss it
431	Female	30	Married	1_4	Secondary education	worker	Medium	No	1	1	1	1	1	95	3_4	1_2	1_2	1_2	3_4h	3_4h	12.00_2.00 a.m	After 2.00 a.m	08.00_10.00 a.m	10.00 a.m_12.00 p.m	None	None	None	None	30 min-1h	30 min-1h	1h-3h	3h-6h	No	No	None	None	None	Less than 30 min	1h-2h	1h-2h	2h-4h	2h-4h	Very satisfied	Moderately satisfied	I don’t miss it	I miss it very much	I don’t miss it	I don’t miss it	I miss it moderately
432	Female	23	Single	0	University education	worker	Medium	No	3	1	1	2	2	100	3_4	>=5	3_4	3_4	>=5	3_4h	10.00 p.m_12.00 a.m	After 2.00 a.m	6.00 _08.00 a.m	10.00 a.m_12.00 p.m	None	None	None	None	1h-1h30min	1h30min-2h	Less than 1h	1h-3h	No	Yes	Less than 2h	2h-4h	None	Less than 30 min	30 min-1h	1h-2h	2h-4h	4h-6h	Extremely satisfied	Moderately satisfied	I miss it very little	I miss it extremely	Not concerned	I miss it extremely	Not concerned
433	Female	22	Single	0	University education	Student	Medium	No	2	1	4	2	3	50	3_4	>=5	1_2	1_2	>=5	3_4h	10.00 p.m_12.00 a.m	After 2.00 a.m	08.00_10.00 a.m	10.00 a.m_12.00 p.m	None	1h-2h	Less than 30 min	30 min-1h	1h-1h30min	1h-1h30min	Less than 1h	1h-3h	No	No	None	None	Less than 30 min	> 3h	1h-2h	> 3h	1h-2h	4h-6h	Moderately satisfied	Not satisfied	I miss it moderately	I miss it very much	I miss it very much	I don’t miss it	Not concerned
434	Male	29	Single	0	University education	worker	Medium	No	1	1	2	1	2	85	3_4	3_4	1_2	None	3_4h	3_4h	10.00 p.m_12.00 a.m	12.00_2.00 a.m	08.00_10.00 a.m	10.00 a.m_12.00 p.m	Less than 30 min	None	1h-1h30min	30 min-1h	Less than 30 min	30 min-1h	Less than 1h	Less than 1h	No	No	6h-8h	6h-8h	Less than 30 min	30 min-1h	1h-2h	2h-3h	2h-4h	4h-6h	Somewhat satisfied	Not satisfied	I don’t miss it	I miss it extremely	I miss it very little	I don’t miss it	I miss it extremely
435	Male	28	Single	0	Secondary education	worker	Low	No	1	1	1	1	2	90	3_4	1_2	1_2	None	3_4h	>=5	10.00 p.m_12.00 a.m	12.00_2.00 a.m	6.00 _08.00 a.m	08.00_10.00 a.m	None	None	None	None	1h-1h30min	1h-1h30min	None	1h-3h	No	No	None	None	None	30 min-1h	30 min-1h	1h-2h	Less than 1h	2h-4h	Not satisfied	Not satisfied	I don’t miss it	I miss it moderately	I don’t miss it	I miss it moderately	I don’t miss it
436	Female	19	Single	0	University education	Student	Medium	No	1	1	1	1	2	60	>=5	3_4	>=5	1_2	3_4h	3_4h	12.00_2.00 a.m	After 2.00 a.m	08.00_10.00 a.m	10.00 a.m_12.00 p.m	Less than 30 min	1h-2h	None	30 min-1h	1h30min-2h	1h-1h30min	None	Less than 1h	No	Yes	2h-4h	2h-4h	Less than 30 min	30 min-1h	> 3h	> 3h	Less than 1h	Less than 1h	Moderately satisfied	Somewhat satisfied	I miss it moderately	I miss it very much	I miss it very little	I don’t miss it	Not concerned
437	Male	43	Married	1_4	University education	worker	Medium	No	1	1	1	1	1	100	3_4	3_4	None	None	3_4h	3_4h	12.00_2.00 a.m	12.00_2.00 a.m	6.00 _08.00 a.m	08.00_10.00 a.m	30 min-1h	1h-2h	30 min-1h	None	30 min-1h	30 min-1h	Less than 1h	None	No	Yes	None	6h-8h	None	None	30 min-1h	30 min-1h	1h-2h	2h-4h	Extremely satisfied	Extremely satisfied	I don’t miss it	I miss it extremely	Not concerned	I don’t miss it	I miss it moderately
438	Female	21	Single	0	University education	worker	Medium	No	1	2	3	2	3	60	3_4	1_2	1_2	1_2	3_4h	3_4h	12.00_2.00 a.m	After 2.00 a.m	10.00 a.m_12.00 p.m	10.00 a.m_12.00 p.m	None	None	None	30 min-1h	1h-1h30min	1h-1h30min	Less than 1h	Less than 1h	No	No	> 8h	None	30 min-1h	30 min-1h	> 3h	> 3h	1h-2h	4h-6h	Moderately satisfied	Somewhat satisfied	I don’t miss it	I miss it very little	I don’t miss it	I miss it very much	I miss it very little
439	Female	21	Single	0	University education	No occupation	Low	Yes	1	1	1	2	1	99	3_4	3_4	1_2	None	>=5	3_4h	10.00 p.m_12.00 a.m	After 2.00 a.m	6.00 _08.00 a.m	10.00 a.m_12.00 p.m	None	30 min-1h	None	Less than 30 min	30 min-1h	30 min-1h	Less than 1h	1h-3h	No	No	None	None	None	Less than 30 min	30 min-1h	1h-2h	Less than 1h	1h-2h	Moderately satisfied	Somewhat satisfied	I miss it very little	I miss it very little	I don’t miss it	I miss it moderately	I miss it moderately
440	Female	25	Married	1_4	University education	worker	Medium	No	3	2	3	3	2	70	3_4	3_4	None	1_2	>=5	>=5	10.00 p.m_12.00 a.m	After 2.00 a.m	08.00_10.00 a.m	10.00 a.m_12.00 p.m	None	None	1h-1h30min	30 min-1h	30 min-1h	30 min-1h	1h-3h	3h-6h	No	No	None	None	Less than 30 min	1h-2h	2h-3h	> 3h	1h-2h	2h-4h	Moderately satisfied	Moderately satisfied	I don’t miss it	I miss it very much	I don’t miss it	I miss it very little	I don’t miss it
441	Female	39	Married	1_4	University education	No occupation	Medium	No	1	1	1	1	1	100	3_4	3_4	1_2	1_2	1_2h	1_2h	12.00_2.00 a.m	12.00_2.00 a.m	08.00_10.00 a.m	08.00_10.00 a.m	1h-2h	1h-2h	None	30 min-1h	30 min-1h	30 min-1h	1h-3h	1h-3h	No	No	None	None	30 min-1h	30 min-1h	30 min-1h	30 min-1h	2h-4h	2h-4h	Very satisfied	Very satisfied	I don’t miss it	I don’t miss it	I don’t miss it	I miss it very much	I don’t miss it
442	Female	45	Married	>4	Secondary education	No occupation	Medium	No	3	1	2	3	3	60	3_4	3_4	None	None	3_4h	3_4h	10.00 p.m_12.00 a.m	12.00_2.00 a.m	08.00_10.00 a.m	10.00 a.m_12.00 p.m	Less than 30 min	30 min-1h	Less than 30 min	None	30 min-1h	30 min-1h	1h-3h	1h-3h	No	No	None	None	Less than 30 min	30 min-1h	30 min-1h	1h-2h	1h-2h	2h-4h	Very satisfied	Not satisfied	Not concerned	Not concerned	Not concerned	I miss it very much	Not concerned
443	Male	62	Married	>4	Secondary education	worker	Medium	No	3	2	2	3	4	50	3_4	3_4	None	None	3_4h	3_4h	10.00 p.m_12.00 a.m	12.00_2.00 a.m	08.00_10.00 a.m	10.00 a.m_12.00 p.m	Less than 30 min	Less than 30 min	30 min-1h	None	30 min-1h	Less than 30 min	None	None	No	No	None	None	2h-3h	> 3h	30 min-1h	2h-3h	2h-4h	4h-6h	Very satisfied	Somewhat satisfied	Not concerned	I miss it extremely	Not concerned	I miss it very much	Not concerned
444	Female	21	Single	0	Secondary education	No occupation	Medium	Yes	1	1	1	1	2	50	3_4	>=5	1_2	1_2	3_4h	3_4h	10.00 p.m_12.00 a.m	After 2.00 a.m	08.00_10.00 a.m	10.00 a.m_12.00 p.m	30 min-1h	Less than 30 min	Less than 30 min	None	30 min-1h	30 min-1h	1h-3h	1h-3h	No	No	2h-4h	None	Less than 30 min	Less than 30 min	30 min-1h	1h-2h	1h-2h	2h-4h	Somewhat satisfied	Not satisfied	I miss it very little	I miss it very little	I miss it very little	I don’t miss it	I miss it very little
445	Male	20	Single	0	University education	Student	Medium	No	1	1	1	1	3	80	3_4	>=5	1_2	1_2	3_4h	1_2h	12.00_2.00 a.m	After 2.00 a.m	08.00_10.00 a.m	10.00 a.m_12.00 p.m	None	Less than 30 min	30 min-1h	None	30 min-1h	Less than 30 min	Less than 1h	Less than 1h	Yes	Yes	None	2h-4h	30 min-1h	1h-2h	1h-2h	2h-3h	1h-2h	2h-4h	Extremely satisfied	Not satisfied	Not concerned	I miss it extremely	I miss it very much	I miss it moderately	I miss it moderately
446	Female	25	Single	0	University education	worker	Medium	No	1	1	1	2	2	70	>=5	1_2	1_2	None	1_2h	3_4h	8.00_10.00 p.m	12.00_2.00 a.m	6.00 _08.00 a.m	10.00 a.m_12.00 p.m	Less than 30 min	1h-2h	30 min-1h	None	1h30min-2h	30 min-1h	1h-3h	Less than 1h	No	No	None	None	Less than 30 min	2h-3h	30 min-1h	> 3h	Less than 1h	2h-4h	Moderately satisfied	Very satisfied	I don’t miss it	I miss it very much	I miss it very little	I miss it very much	I miss it moderately
447	Male	38	Married	1_4	University education	worker	Medium	No	1	1	1	1	1	100	3_4	3_4	1_2	None	3_4h	3_4h	10.00 p.m_12.00 a.m	After 2.00 a.m	6.00 _08.00 a.m	10.00 a.m_12.00 p.m	1h-2h	None	None	None	Less than 30 min	Less than 30 min	None	None	No	Yes	None	4h-6h	30 min-1h	30 min-1h	30 min-1h	2h-3h	2h-4h	4h-6h	Extremely satisfied	Extremely satisfied	Not concerned	I miss it extremely	I miss it extremely	Not concerned	Not concerned
448	Female	26	Single	0	University education	worker	Medium	No	1	1	1	2	4	30	3_4	3_4	None	None	3_4h	3_4h	10.00 p.m_12.00 a.m	10.00 p.m_12.00 a.m	08.00_10.00 a.m	08.00_10.00 a.m	None	None	1h30min-2h	None	Less than 30 min	Less than 30 min	1h-3h	1h-3h	No	No	Less than 2h	Less than 2h	Less than 30 min	Less than 30 min	> 3h	> 3h	1h-2h	4h-6h	Moderately satisfied	Not satisfied	I miss it very little	I miss it extremely	Not concerned	I miss it extremely	I miss it extremely
449	Female	22	Single	0	Secondary education	No occupation	Low	No	1	1	1	1	1	70	1_2	3_4	1_2	3_4	>=5	1_2h	8.00_10.00 p.m	After 2.00 a.m	6.00 _08.00 a.m	10.00 a.m_12.00 p.m	Less than 30 min	None	Less than 30 min	1h30min-2h	30 min-1h	1h-1h30min	Less than 1h	1h-3h	No	No	None	Less than 2h	Less than 30 min	2h-3h	Less than 30 min	2h-3h	Less than 1h	4h-6h	Extremely satisfied	Not satisfied	I miss it very much	I miss it extremely	Not concerned	I miss it extremely	I miss it extremely
450	Female	25	Single	0	University education	No occupation	Medium	Yes	1	1	1	1	1	50	3_4	3_4	None	1_2	>=5	>=5	10.00 p.m_12.00 a.m	12.00_2.00 a.m	08.00_10.00 a.m	10.00 a.m_12.00 p.m	Less than 30 min	None	30 min-1h	None	30 min-1h	1h-1h30min	1h-3h	1h-3h	No	No	6h-8h	None	Less than 30 min	30 min-1h	Less than 30 min	1h-2h	2h-4h	4h-6h	Very satisfied	Very satisfied	I miss it moderately	I miss it very little	I don’t miss it	I miss it very much	I miss it very much
451	Female	49	Married	1_4	Secondary education	No occupation	Medium	No	2	2	1	2	3	50	3_4	3_4	None	None	3_4h	3_4h	10.00 p.m_12.00 a.m	12.00_2.00 a.m	6.00 _08.00 a.m	08.00_10.00 a.m	Less than 30 min	30 min-1h	None	None	Less than 30 min	Less than 30 min	3h-6h	3h-6h	No	No	None	None	1h-2h	2h-3h	30 min-1h	2h-3h	2h-4h	4h-6h	Very satisfied	Moderately satisfied	Not concerned	Not concerned	Not concerned	I miss it extremely	Not concerned
452	Female	31	Married	0	University education	No occupation	Medium	No	1	1	1	1	2	80	3_4	>=5	1_2	1_2	3_4h	1_2h	12.00_2.00 a.m	After 2.00 a.m	08.00_10.00 a.m	10.00 a.m_12.00 p.m	Less than 30 min	30 min-1h	Less than 30 min	None	30 min-1h	30 min-1h	3h-6h	3h-6h	No	No	None	None	30 min-1h	1h-2h	1h-2h	2h-3h	4h-6h	4h-6h	Extremely satisfied	Somewhat satisfied	Not concerned	Not concerned	Not concerned	I miss it very much	I miss it moderately
453	Female	22	Single	0	University education	Student	Medium	No	1	1	1	1	1	80	3_4	1_2	1_2	None	3_4h	3_4h	10.00 p.m_12.00 a.m	After 2.00 a.m	08.00_10.00 a.m	10.00 a.m_12.00 p.m	None	None	Less than 30 min	1h-1h30min	30 min-1h	30 min-1h	1h-3h	1h-3h	No	Yes	2h-4h	6h-8h	Less than 30 min	Less than 30 min	1h-2h	> 3h	Less than 1h	Less than 1h	Extremely satisfied	Somewhat satisfied	I don’t miss it	I miss it very much	I don’t miss it	I miss it extremely	I miss it extremely
454	Female	26	Single	0	University education	No occupation	Medium	No	1	1	1	2	2	75	3_4	1_2	1_2	1_2	3_4h	>=5	10.00 p.m_12.00 a.m	After 2.00 a.m	6.00 _08.00 a.m	10.00 a.m_12.00 p.m	None	Less than 30 min	None	None	30 min-1h	30 min-1h	Less than 1h	1h-3h	No	No	None	None	30 min-1h	1h-2h	> 3h	> 3h	Less than 1h	2h-4h	Extremely satisfied	Extremely satisfied	I miss it very little	I miss it extremely	Not concerned	I miss it extremely	Not concerned
455	Female	20	Single	0	University education	Student	Medium	No	1	1	1	1	1	100	3_4	3_4	1_2	None	3_4h	3_4h	10.00 p.m_12.00 a.m	12.00_2.00 a.m	6.00 _08.00 a.m	08.00_10.00 a.m	None	None	None	30 min-1h	Less than 30 min	Less than 30 min	Less than 1h	Less than 1h	No	Yes	4h-6h	4h-6h	None	None	Less than 30 min	> 3h	Less than 1h	Less than 1h	Very satisfied	Moderately satisfied	I miss it moderately	I don’t miss it	I don’t miss it	I miss it extremely	I don’t miss it
456	Female	32	Single	0	University education	worker	Medium	No	3	1	1	1	2	100	3_4	3_4	3_4	3_4	>=5	3_4h	After 2.00 a.m	After 2.00 a.m	10.00 a.m_12.00 p.m	10.00 a.m_12.00 p.m	None	None	None	None	30 min-1h	Less than 30 min	Less than 1h	None	No	No	> 8h	> 8h	None	30 min-1h	> 3h	> 3h	Less than 1h	Less than 1h	Very satisfied	Somewhat satisfied	I don’t miss it	Not concerned	I miss it extremely	I miss it very little	I don’t miss it
457	Male	25	Single	0	University education	Student	Medium	No	1	1	1	1	2	100	3_4	3_4	3_4	1_2	1_2h	1_2h	12.00_2.00 a.m	After 2.00 a.m	6.00 _08.00 a.m	10.00 a.m_12.00 p.m	None	None	30 min-1h	Less than 30 min	Less than 30 min	Less than 30 min	Less than 1h	Less than 1h	No	Yes	None	2h-4h	30 min-1h	> 3h	> 3h	Less than 30 min	4h-6h	4h-6h	Not satisfied	Very satisfied	I don’t miss it	I miss it extremely	I miss it very little	I miss it moderately	I miss it very much
458	Female	19	Single	>4	Secondary education	Student	Medium	No	2	1	3	1	4	50	>=5	3_4	3_4	1_2	3_4h	>=5	12.00_2.00 a.m	After 2.00 a.m	10.00 a.m_12.00 p.m	10.00 a.m_12.00 p.m	1h-2h	1h-2h	Less than 30 min	None	1h30min-2h	1h-1h30min	1h-3h	Less than 1h	No	Yes	None	2h-4h	Less than 30 min	Less than 30 min	> 3h	> 3h	1h-2h	Less than 1h	Moderately satisfied	Somewhat satisfied	I miss it moderately	I miss it extremely	I miss it extremely	I miss it extremely	I miss it extremely
459	Male	27	Single	0	University education	No occupation	Low	No	1	1	1	1	1	100	3_4	1_2	3_4	None	1_2h	>=5	8.00_10.00 p.m	12.00_2.00 a.m	Before 6.00 a.m	08.00_10.00 a.m	Less than 30 min	1h-2h	30 min-1h	None	30 min-1h	1h-1h30min	Less than 1h	1h-3h	No	Yes	None	None	30 min-1h	> 3h	Less than 30 min	> 3h	Less than 1h	4h-6h	Moderately satisfied	Not satisfied	I miss it very little	Not concerned	I miss it very little	Not concerned	I miss it very little
460	Male	27	Single	0	University education	No occupation	Low	No	1	1	1	1	1	100	3_4	1_2	3_4	None	1_2h	>=5	8.00_10.00 p.m	12.00_2.00 a.m	Before 6.00 a.m	08.00_10.00 a.m	Less than 30 min	1h-2h	30 min-1h	None	30 min-1h	1h-1h30min	Less than 1h	1h-3h	No	Yes	None	None	30 min-1h	> 3h	Less than 30 min	> 3h	Less than 1h	4h-6h	Moderately satisfied	Not satisfied	I miss it very little	Not concerned	I miss it very little	Not concerned	I miss it very little
461	Female	37	Married	1_4	Illeterate	No occupation	Low	No	3	1	2	1	2	75	3_4	>=5	1_2	3_4	3_4h	1_2h	8.00_10.00 p.m	12.00_2.00 a.m	6.00 _08.00 a.m	10.00 a.m_12.00 p.m	30 min-1h	1h-2h	30 min-1h	None	Less than 30 min	30 min-1h	1h-3h	3h-6h	No	No	Less than 2h	2h-4h	Less than 30 min	2h-3h	30 min-1h	1h-2h	2h-4h	4h-6h	Moderately satisfied	Not satisfied	I don’t miss it	I miss it extremely	I miss it moderately	I miss it very much	I don’t miss it
462	Male	35	Single	0	University education	No occupation	Medium	No	1	1	1	1	4	50	3_4	3_4	1_2	None	3_4h	3_4h	12.00_2.00 a.m	After 2.00 a.m	10.00 a.m_12.00 p.m	10.00 a.m_12.00 p.m	None	Less than 30 min	Less than 30 min	None	Less than 30 min	Less than 30 min	None	None	No	No	None	None	30 min-1h	1h-2h	1h-2h	2h-3h	1h-2h	2h-4h	Moderately satisfied	Not satisfied	I don’t miss it	I miss it extremely	I miss it extremely	I miss it moderately	I miss it very much
463	Male	57	Married	>4	Secondary education	worker	Medium	No	2	1	1	1	3	60	3_4	3_4	None	1_2	3_4h	3_4h	10.00 p.m_12.00 a.m	12.00_2.00 a.m	08.00_10.00 a.m	10.00 a.m_12.00 p.m	Less than 30 min	Less than 30 min	Less than 30 min	None	Less than 30 min	Less than 30 min	None	None	No	No	None	None	Less than 30 min	30 min-1h	1h-2h	2h-3h	2h-4h	2h-4h	Moderately satisfied	Not satisfied	I don’t miss it	I miss it extremely	I miss it very much	I miss it moderately	Not concerned
464	Female	20	Single	1_4	University education	Student	Medium	Yes	1	1	1	2	2	60	>=5	3_4	>=5	3_4	3_4h	3_4h	After 2.00 a.m	After 2.00 a.m	10.00 a.m_12.00 p.m	10.00 a.m_12.00 p.m	Less than 30 min	Less than 30 min	Less than 30 min	Less than 30 min	1h-1h30min	1h-1h30min	1h-3h	3h-6h	No	No	6h-8h	2h-4h	Less than 30 min	30 min-1h	> 3h	2h-3h	2h-4h	4h-6h	Moderately satisfied	Moderately satisfied	I miss it very little	I miss it extremely	I don’t miss it	I don’t miss it	I don’t miss it
465	Female	20	Single	1_4	University education	Student	Medium	Yes	1	1	1	2	2	60	>=5	3_4	>=5	3_4	3_4h	3_4h	After 2.00 a.m	After 2.00 a.m	10.00 a.m_12.00 p.m	10.00 a.m_12.00 p.m	Less than 30 min	Less than 30 min	Less than 30 min	Less than 30 min	1h-1h30min	1h-1h30min	1h-3h	3h-6h	No	No	6h-8h	2h-4h	Less than 30 min	30 min-1h	> 3h	2h-3h	2h-4h	4h-6h	Moderately satisfied	Moderately satisfied	I miss it very little	I miss it extremely	I don’t miss it	I don’t miss it	I don’t miss it
466	Female	53	Married	>4	Secondary education	No occupation	Medium	No	4	3	3	4	4	40	3_4	3_4	None	None	3_4h	3_4h	10.00 p.m_12.00 a.m	12.00_2.00 a.m	08.00_10.00 a.m	10.00 a.m_12.00 p.m	Less than 30 min	Less than 30 min	Less than 30 min	None	Less than 30 min	Less than 30 min	1h-3h	3h-6h	No	No	None	None	30 min-1h	2h-3h	1h-2h	2h-3h	1h-2h	2h-4h	Moderately satisfied	Not satisfied	I don’t miss it	I miss it extremely	Not concerned	I miss it very much	Not concerned
467	Female	51	Married	1_4	Secondary education	No occupation	Medium	No	2	1	2	2	2	80	3_4	3_4	1_2	None	3_4h	3_4h	12.00_2.00 a.m	After 2.00 a.m	08.00_10.00 a.m	10.00 a.m_12.00 p.m	Less than 30 min	Less than 30 min	Less than 30 min	None	Less than 30 min	Less than 30 min	1h-3h	3h-6h	No	No	None	None	Less than 30 min	30 min-1h	1h-2h	> 3h	1h-2h	2h-4h	Very satisfied	Not satisfied	I don’t miss it	Not concerned	Not concerned	I miss it extremely	I miss it moderately
468	Male	27	Single	0	Secondary education	worker	Medium	No	1	1	5	1	2	20	3_4	3_4	3_4	3_4	>=5	>=5	After 2.00 a.m	After 2.00 a.m	10.00 a.m_12.00 p.m	10.00 a.m_12.00 p.m	1h-2h	1h-2h	None	None	Less than 30 min	Less than 30 min	None	None	No	No	None	None	Less than 30 min	Less than 30 min	2h-3h	2h-3h	4h-6h	4h-6h	Not satisfied	Not satisfied	I don’t miss it	I miss it very much	I miss it very little	I miss it very much	I miss it very much
469	Female	20	Single	0	University education	Student	Low	No	2	1	1	2	1	100	3_4	3_4	3_4	1_2	>=5	>=5	10.00 p.m_12.00 a.m	12.00_2.00 a.m	6.00 _08.00 a.m	10.00 a.m_12.00 p.m	30 min-1h	1h-2h	30 min-1h	1h-1h30min	1h-1h30min	1h-1h30min	1h-3h	1h-3h	No	Yes	None	Less than 2h	None	Less than 30 min	30 min-1h	30 min-1h	1h-2h	2h-4h	Extremely satisfied	Not satisfied	I miss it very little	I miss it very little	I don’t miss it	I miss it very little	I don’t miss it
470	Male	27	Single	0	University education	worker	Medium	No	1	1	1	1	1	80	3_4	3_4	None	None	>=5	>=5	10.00 p.m_12.00 a.m	After 2.00 a.m	08.00_10.00 a.m	10.00 a.m_12.00 p.m	30 min-1h	30 min-1h	30 min-1h	30 min-1h	30 min-1h	30 min-1h	None	None	No	Yes	None	4h-6h	Less than 30 min	Less than 30 min	30 min-1h	1h-2h	2h-4h	2h-4h	Extremely satisfied	Extremely satisfied	I don’t miss it	I miss it extremely	I miss it moderately	I miss it moderately	I miss it very much
471	Female	25	Single	0	University education	worker	Medium	No	1	1	1	1	1	100	3_4	3_4	1_2	1_2	3_4h	3_4h	12.00_2.00 a.m	12.00_2.00 a.m	10.00 a.m_12.00 p.m	10.00 a.m_12.00 p.m	1h-2h	1h-2h	30 min-1h	30 min-1h	1h-1h30min	1h-1h30min	1h-3h	1h-3h	No	Yes	None	2h-4h	Less than 30 min	Less than 30 min	30 min-1h	30 min-1h	1h-2h	1h-2h	Extremely satisfied	Not satisfied	I miss it moderately	I miss it extremely	Not concerned	I miss it very much	I miss it moderately
472	Female	23	Single	0	Secondary education	Student	Low	No	1	1	1	1	3	100	>=5	3_4	3_4	None	1_2h	3_4h	8.00_10.00 p.m	12.00_2.00 a.m	6.00 _08.00 a.m	10.00 a.m_12.00 p.m	30 min-1h	1h-2h	None	30 min-1h	1h-1h30min	1h-1h30min	Less than 1h	1h-3h	No	Yes	2h-4h	Less than 2h	30 min-1h	30 min-1h	Less than 30 min	30 min-1h	2h-4h	4h-6h	Moderately satisfied	Not satisfied	I miss it very little	I miss it very much	I miss it moderately	I miss it moderately	I miss it moderately
473	Male	22	Single	0	University education	No occupation	Medium	No	1	1	2	2	2	60	3_4	3_4	1_2	1_2	3_4h	>=5	10.00 p.m_12.00 a.m	After 2.00 a.m	10.00 a.m_12.00 p.m	10.00 a.m_12.00 p.m	None	None	None	Less than 30 min	1h-1h30min	1h-1h30min	1h-3h	1h-3h	No	No	Less than 2h	Less than 2h	30 min-1h	30 min-1h	> 3h	> 3h	1h-2h	Less than 1h	Moderately satisfied	Moderately satisfied	I miss it very little	I miss it very much	I miss it moderately	I don’t miss it	I miss it very little
474	Female	31	Separated	1_4	Secondary education	worker	Medium	Yes	1	1	1	1	2	100	3_4	3_4	3_4	1_2	>=5	3_4h	12.00_2.00 a.m	After 2.00 a.m	6.00 _08.00 a.m	08.00_10.00 a.m	Less than 30 min	None	30 min-1h	Less than 30 min	1h-1h30min	1h-1h30min	Less than 1h	1h-3h	No	No	4h-6h	Less than 2h	Less than 30 min	1h-2h	30 min-1h	2h-3h	1h-2h	4h-6h	Moderately satisfied	Moderately satisfied	I miss it very much	I miss it very much	I miss it very little	I miss it very much	I miss it very much
475	Female	27	Single	0	University education	No occupation	Medium	No	1	1	1	2	2	80	3_4	>=5	1_2	1_2	3_4h	1_2h	10.00 p.m_12.00 a.m	After 2.00 a.m	6.00 _08.00 a.m	10.00 a.m_12.00 p.m	None	None	Less than 30 min	None	30 min-1h	1h-1h30min	Less than 1h	1h-3h	No	No	None	Less than 2h	30 min-1h	30 min-1h	Less than 30 min	30 min-1h	2h-4h	4h-6h	Moderately satisfied	Somewhat satisfied	I miss it very little	Not concerned	Not concerned	I miss it very much	I miss it very much
476	Female	25	Single	0	University education	worker	Medium	No	2	1	2	1	1	60	3_4	3_4	1_2	1_2	>=5	>=5	10.00 p.m_12.00 a.m	10.00 p.m_12.00 a.m	08.00_10.00 a.m	08.00_10.00 a.m	None	30 min-1h	1h-1h30min	None	1h30min-2h	1h30min-2h	Less than 1h	3h-6h	No	Yes	None	Less than 2h	Less than 30 min	30 min-1h	> 3h	> 3h	Less than 1h	Less than 1h	Very satisfied	Very satisfied	I don’t miss it	I miss it extremely	I don’t miss it	I don’t miss it	I miss it moderately
477	Female	25	Single	0	University education	worker	Low	No	1	1	1	2	3	60	3_4	3_4	>=5	None	3_4h	3_4h	10.00 p.m_12.00 a.m	After 2.00 a.m	6.00 _08.00 a.m	10.00 a.m_12.00 p.m	1h-2h	None	1h-1h30min	Less than 30 min	30 min-1h	30 min-1h	Less than 1h	Less than 1h	Yes	Yes	Less than 2h	4h-6h	Less than 30 min	Less than 30 min	Less than 30 min	1h-2h	Less than 1h	1h-2h	Moderately satisfied	Not satisfied	I miss it very little	I miss it extremely	I miss it very little	I miss it moderately	I miss it very little
478	Female	22	Single	0	University education	Student	Low	No	1	1	1	1	1	100	1_2	3_4	1_2	3_4	3_4h	1_2h	8.00_10.00 p.m	After 2.00 a.m	6.00 _08.00 a.m	10.00 a.m_12.00 p.m	None	30 min-1h	30 min-1h	30 min-1h	Less than 30 min	30 min-1h	Less than 1h	Less than 1h	No	Yes	None	2h-4h	None	1h-2h	Less than 30 min	Less than 30 min	Less than 1h	2h-4h	Very satisfied	Moderately satisfied	I miss it very much	I don’t miss it	I don’t miss it	I miss it very much	I don’t miss it
479	Female	25	Single	0	University education	Student	Low	Yes	1	1	3	3	2	30	3_4	1_2	3_4	1_2	3_4h	3_4h	10.00 p.m_12.00 a.m	12.00_2.00 a.m	6.00 _08.00 a.m	08.00_10.00 a.m	None	None	None	None	30 min-1h	Less than 30 min	Less than 1h	None	No	Yes	2h-4h	4h-6h	30 min-1h	1h-2h	30 min-1h	2h-3h	Less than 1h	Less than 1h	Moderately satisfied	Somewhat satisfied	Not concerned	I miss it extremely	Not concerned	Not concerned	Not concerned
480	Female	27	Married	0	University education	No occupation	Medium	No	1	1	1	1	1	80	3_4	3_4	1_2	None	1_2h	1_2h	12.00_2.00 a.m	12.00_2.00 a.m	10.00 a.m_12.00 p.m	10.00 a.m_12.00 p.m	30 min-1h	30 min-1h	None	30 min-1h	Less than 30 min	30 min-1h	1h-3h	1h-3h	No	No	None	None	Less than 30 min	30 min-1h	30 min-1h	1h-2h	2h-4h	Less than 1h	Not satisfied	Not satisfied	I miss it very little	I miss it extremely	I don’t miss it	I miss it very little	I don’t miss it
481	Male	19	Single	0	University education	Student	Medium	No	1	1	1	1	2	70	>=5	3_4	None	None	3_4h	>=5	After 2.00 a.m	After 2.00 a.m	6.00 _08.00 a.m	10.00 a.m_12.00 p.m	None	None	None	None	30 min-1h	Less than 30 min	None	None	Yes	Yes	> 8h	6h-8h	None	None	> 3h	> 3h	Less than 1h	Less than 1h	Very satisfied	Somewhat satisfied	I don’t miss it	I miss it moderately	I don’t miss it	I miss it very little	I don’t miss it
482	Female	31	Married	1_4	University education	No occupation	Medium	Yes	1	1	1	1	3	30	3_4	3_4	3_4	3_4	>=5	>=5	10.00 p.m_12.00 a.m	12.00_2.00 a.m	10.00 a.m_12.00 p.m	10.00 a.m_12.00 p.m	None	None	1h-1h30min	Less than 30 min	30 min-1h	30 min-1h	1h-3h	3h-6h	No	No	None	None	None	30 min-1h	Less than 30 min	30 min-1h	2h-4h	4h-6h	Not satisfied	Not satisfied	I miss it very much	I miss it very little	I miss it very much	I miss it moderately	I miss it very much
483	Female	25	Single	0	University education	worker	Medium	Yes	3	1	1	1	1	80	3_4	3_4	1_2	None	1_2h	1_2h	10.00 p.m_12.00 a.m	10.00 p.m_12.00 a.m	6.00 _08.00 a.m	08.00_10.00 a.m	None	None	None	None	Less than 30 min	30 min-1h	Less than 1h	Less than 1h	No	Yes	None	> 8h	Less than 30 min	30 min-1h	30 min-1h	1h-2h	Less than 1h	2h-4h	Very satisfied	Moderately satisfied	I miss it very little	I don’t miss it	I miss it extremely	I miss it extremely	I miss it extremely
484	Female	18	Single	0	University education	Student	Medium	No	1	1	1	1	1	100	3_4	1_2	1_2	None	1_2h	3_4h	10.00 p.m_12.00 a.m	12.00_2.00 a.m	6.00 _08.00 a.m	10.00 a.m_12.00 p.m	30 min-1h	1h-2h	30 min-1h	30 min-1h	Less than 30 min	Less than 30 min	1h-3h	1h-3h	No	No	4h-6h	None	30 min-1h	Less than 30 min	30 min-1h	30 min-1h	1h-2h	2h-4h	Very satisfied	Very satisfied	I don’t miss it	I miss it moderately	I don’t miss it	I miss it very much	I miss it very much
485	Female	29	Married	1_4	Secondary education	No occupation	Medium	No	1	1	1	1	2	90	3_4	>=5	1_2	1_2	3_4h	1_2h	10.00 p.m_12.00 a.m	After 2.00 a.m	6.00 _08.00 a.m	10.00 a.m_12.00 p.m	None	None	Less than 30 min	None	30 min-1h	Less than 30 min	1h-3h	3h-6h	No	No	None	None	Less than 30 min	30 min-1h	30 min-1h	1h-2h	1h-2h	2h-4h	Very satisfied	Somewhat satisfied	I don’t miss it	Not concerned	Not concerned	I miss it moderately	I miss it very much
486	Female	29	Single	0	University education	worker	Low	No	1	1	2	2	2	90	3_4	3_4	None	None	3_4h	>=5	10.00 p.m_12.00 a.m	12.00_2.00 a.m	6.00 _08.00 a.m	10.00 a.m_12.00 p.m	None	None	None	None	1h30min-2h	1h30min-2h	1h-3h	1h-3h	No	Yes	None	Less than 2h	None	30 min-1h	1h-2h	> 3h	Less than 1h	1h-2h	Moderately satisfied	Not satisfied	I don’t miss it	I don’t miss it	I don’t miss it	I don’t miss it	I don’t miss it
487	Female	31	Married	1_4	University education	worker	Medium	No	1	1	1	1	1	100	3_4	1_2	1_2	None	1_2h	3_4h	10.00 p.m_12.00 a.m	12.00_2.00 a.m	6.00 _08.00 a.m	08.00_10.00 a.m	None	None	None	None	1h-1h30min	Less than 30 min	1h-3h	1h-3h	No	Yes	2h-4h	Less than 2h	None	None	Less than 30 min	Less than 30 min	Less than 1h	Less than 1h	Somewhat satisfied	Moderately satisfied	I don’t miss it	I don’t miss it	I don’t miss it	I miss it moderately	I don’t miss it
488	Female	20	Single	0	University education	Student	Medium	No	1	1	3	1	3	100	3_4	3_4	1_2	1_2	>=5	3_4h	10.00 p.m_12.00 a.m	After 2.00 a.m	08.00_10.00 a.m	10.00 a.m_12.00 p.m	None	30 min-1h	30 min-1h	None	1h-1h30min	1h-1h30min	Less than 1h	1h-3h	No	No	None	None	None	30 min-1h	1h-2h	> 3h	Less than 1h	1h-2h	Moderately satisfied	Not satisfied	I don’t miss it	I miss it moderately	I don’t miss it	I don’t miss it	I don’t miss it
489	Female	30	Married	1_4	University education	worker	Medium	No	1	1	1	1	4	70	3_4	3_4	3_4	1_2	>=5	3_4h	10.00 p.m_12.00 a.m	After 2.00 a.m	6.00 _08.00 a.m	10.00 a.m_12.00 p.m	Less than 30 min	30 min-1h	1h-1h30min	None	30 min-1h	Less than 30 min	1h-3h	Less than 1h	No	No	Less than 2h	Less than 2h	Less than 30 min	30 min-1h	30 min-1h	2h-3h	2h-4h	2h-4h	Moderately satisfied	Not satisfied	I miss it very much	I miss it very little	I miss it very much	I miss it very much	I miss it very much
490	Female	26	Single	0	University education	Student	Low	No	1	1	2	1	2	80	3_4	3_4	3_4	None	1_2h	1_2h	10.00 p.m_12.00 a.m	12.00_2.00 a.m	Before 6.00 a.m	10.00 a.m_12.00 p.m	1h-2h	None	Less than 30 min	30 min-1h	Less than 30 min	30 min-1h	Less than 1h	1h-3h	No	Yes	Less than 2h	Less than 2h	Less than 30 min	None	30 min-1h	1h-2h	Less than 1h	1h-2h	Moderately satisfied	Somewhat satisfied	I miss it very little	I miss it very little	I miss it very little	I miss it very little	I miss it moderately
491	Female	26	Single	0	University education	worker	Medium	No	1	1	1	1	2	90	3_4	3_4	1_2	None	3_4h	3_4h	12.00_2.00 a.m	10.00 p.m_12.00 a.m	6.00 _08.00 a.m	08.00_10.00 a.m	None	None	30 min-1h	None	30 min-1h	30 min-1h	1h-3h	1h-3h	No	Yes	4h-6h	4h-6h	30 min-1h	30 min-1h	2h-3h	2h-3h	4h-6h	4h-6h	Very satisfied	Moderately satisfied	I miss it very much	I miss it very much	I don’t miss it	I miss it very much	I miss it very much
492	Male	47	Separated	0	University education	worker	Medium	No	1	1	1	1	1	90	3_4	1_2	1_2	None	>=5	>=5	10.00 p.m_12.00 a.m	After 2.00 a.m	6.00 _08.00 a.m	10.00 a.m_12.00 p.m	30 min-1h	None	1h-1h30min	Less than 30 min	30 min-1h	1h-1h30min	Less than 1h	1h-3h	No	No	None	None	30 min-1h	2h-3h	30 min-1h	30 min-1h	1h-2h	2h-4h	Very satisfied	Moderately satisfied	I miss it very little	I miss it very little	I miss it moderately	I miss it moderately	I miss it very much
493	Male	47	Separated	0	University education	worker	Medium	No	1	1	1	1	1	90	3_4	1_2	1_2	None	>=5	>=5	10.00 p.m_12.00 a.m	After 2.00 a.m	6.00 _08.00 a.m	10.00 a.m_12.00 p.m	30 min-1h	None	1h-1h30min	Less than 30 min	30 min-1h	1h-1h30min	Less than 1h	1h-3h	No	No	None	None	30 min-1h	2h-3h	30 min-1h	30 min-1h	1h-2h	2h-4h	Very satisfied	Moderately satisfied	I miss it very little	I miss it very little	I miss it moderately	I miss it moderately	I miss it very much
494	Female	56	Married	1_4	Secondary education	No occupation	High	Yes	1	1	2	1	2	100	1_2	1_2	None	None	>=5	>=5	10.00 p.m_12.00 a.m	12.00_2.00 a.m	6.00 _08.00 a.m	08.00_10.00 a.m	None	None	30 min-1h	None	1h-1h30min	1h-1h30min	3h-6h	3h-6h	No	No	None	None	1h-2h	1h-2h	1h-2h	2h-3h	Less than 1h	1h-2h	Very satisfied	Very satisfied	I miss it moderately	I miss it extremely	I don’t miss it	I miss it extremely	I miss it extremely
495	Female	45	Married	1_4	Secondary education	No occupation	Medium	No	1	1	1	2	2	70	3_4	3_4	1_2	3_4	3_4h	>=5	10.00 p.m_12.00 a.m	12.00_2.00 a.m	6.00 _08.00 a.m	08.00_10.00 a.m	30 min-1h	30 min-1h	None	None	1h30min-2h	1h30min-2h	3h-6h	3h-6h	No	No	None	None	1h-2h	> 3h	1h-2h	> 3h	4h-6h	4h-6h	Moderately satisfied	Moderately satisfied	I don’t miss it	I don’t miss it	I don’t miss it	I miss it extremely	I don’t miss it
496	Female	24	Single	0	University education	worker	Medium	No	1	1	1	1	3	90	3_4	3_4	1_2	1_2	3_4h	3_4h	8.00_10.00 p.m	10.00 p.m_12.00 a.m	Before 6.00 a.m	6.00 _08.00 a.m	None	Less than 30 min	30 min-1h	None	30 min-1h	30 min-1h	1h-3h	1h-3h	No	No	Less than 2h	None	None	> 3h	1h-2h	> 3h	2h-4h	1h-2h	Very satisfied	Not satisfied	I miss it very little	I don’t miss it	I don’t miss it	I don’t miss it	I don’t miss it
497	Male	50	Married	1_4	Secondary education	worker	Medium	No	1	1	1	3	3	60	3_4	3_4	1_2	3_4	3_4h	>=5	10.00 p.m_12.00 a.m	10.00 p.m_12.00 a.m	Before 6.00 a.m	10.00 a.m_12.00 p.m	None	30 min-1h	None	None	30 min-1h	30 min-1h	1h-3h	None	No	No	None	None	1h-2h	> 3h	1h-2h	1h-2h	Less than 1h	4h-6h	Moderately satisfied	Moderately satisfied	I don’t miss it	I don’t miss it	I don’t miss it	I don’t miss it	I don’t miss it
498	Female	24	Married	0	University education	worker	Medium	No	1	1	1	1	2	98	3_4	3_4	1_2	1_2	3_4h	3_4h	12.00_2.00 a.m	12.00_2.00 a.m	08.00_10.00 a.m	08.00_10.00 a.m	Less than 30 min	Less than 30 min	Less than 30 min	Less than 30 min	Less than 30 min	30 min-1h	Less than 1h	1h-3h	No	No	None	None	Less than 30 min	Less than 30 min	1h-2h	1h-2h	1h-2h	Less than 1h	Moderately satisfied	Moderately satisfied	I miss it very little	I miss it very much	I don’t miss it	I don’t miss it	I don’t miss it
499	Male	34	Single	0	University education	worker	Medium	No	1	1	1	1	2	80	3_4	3_4	None	None	>=5	>=5	12.00_2.00 a.m	12.00_2.00 a.m	Before 6.00 a.m	Before 6.00 a.m	None	None	30 min-1h	None	30 min-1h	30 min-1h	1h-3h	1h-3h	No	No	None	None	30 min-1h	30 min-1h	1h-2h	1h-2h	Less than 1h	Less than 1h	Moderately satisfied	Moderately satisfied	I miss it very little	I don’t miss it	I miss it very much	I miss it very much	I miss it very much
500	Female	25	Married	0	Secondary education	worker	Medium	No	1	1	1	1	1	80	3_4	3_4	1_2	3_4	>=5	>=5	12.00_2.00 a.m	12.00_2.00 a.m	08.00_10.00 a.m	10.00 a.m_12.00 p.m	None	1h-2h	None	None	1h30min-2h	1h30min-2h	1h-3h	1h-3h	No	No	None	None	Less than 30 min	2h-3h	1h-2h	> 3h	1h-2h	2h-4h	Moderately satisfied	Moderately satisfied	I don’t miss it	I don’t miss it	I don’t miss it	I miss it very much	I miss it very much
501	Female	48	Married	>4	Secondary education	No occupation	Medium	Yes	1	1	1	1	2	100	3_4	3_4	None	1_2	3_4h	3_4h	10.00 p.m_12.00 a.m	10.00 p.m_12.00 a.m	6.00 _08.00 a.m	6.00 _08.00 a.m	Less than 30 min	None	None	None	1h30min-2h	30 min-1h	1h-3h	1h-3h	No	No	None	None	30 min-1h	1h-2h	30 min-1h	1h-2h	2h-4h	4h-6h	Very satisfied	Not satisfied	I miss it very much	I miss it very much	I don’t miss it	I miss it very much	I miss it very much
502	Female	25	Married	0	University education	worker	Medium	No	1	1	1	1	1	100	3_4	3_4	1_2	None	3_4h	3_4h	8.00_10.00 p.m	10.00 p.m_12.00 a.m	6.00 _08.00 a.m	6.00 _08.00 a.m	None	30 min-1h	None	30 min-1h	1h-1h30min	1h-1h30min	1h-3h	1h-3h	No	Yes	None	2h-4h	None	Less than 30 min	1h-2h	30 min-1h	Less than 1h	2h-4h	Moderately satisfied	Moderately satisfied	I miss it very little	I miss it very little	I don’t miss it	I don’t miss it	I don’t miss it
503	Female	24	Married	0	University education	No occupation	Medium	No	1	1	1	1	2	90	3_4	3_4	1_2	1_2	3_4h	3_4h	10.00 p.m_12.00 a.m	10.00 p.m_12.00 a.m	08.00_10.00 a.m	08.00_10.00 a.m	None	None	None	None	30 min-1h	30 min-1h	1h-3h	1h-3h	No	No	None	None	Less than 30 min	Less than 30 min	30 min-1h	30 min-1h	2h-4h	4h-6h	Very satisfied	Very satisfied	I don’t miss it	I miss it very little	I don’t miss it	I don’t miss it	I miss it very little
504	Male	30	Married	1_4	University education	worker	Medium	No	1	1	1	1	1	100	3_4	3_4	1_2	1_2	3_4h	3_4h	10.00 p.m_12.00 a.m	12.00_2.00 a.m	6.00 _08.00 a.m	10.00 a.m_12.00 p.m	Less than 30 min	None	Less than 30 min	30 min-1h	30 min-1h	30 min-1h	None	Less than 1h	No	Yes	None	Less than 2h	30 min-1h	30 min-1h	30 min-1h	30 min-1h	1h-2h	4h-6h	Very satisfied	Somewhat satisfied	I miss it moderately	I miss it moderately	I miss it moderately	I don’t miss it	I miss it very much
505	Female	49	Married	>4	Secondary education	worker	Medium	Yes	2	1	1	1	3	60	3_4	3_4	None	None	3_4h	3_4h	10.00 p.m_12.00 a.m	10.00 p.m_12.00 a.m	Before 6.00 a.m	Before 6.00 a.m	Less than 30 min	Less than 30 min	None	None	Less than 30 min	Less than 30 min	3h-6h	3h-6h	No	No	None	None	Less than 30 min	30 min-1h	Less than 30 min	Less than 30 min	Less than 1h	Less than 1h	Moderately satisfied	Moderately satisfied	I miss it very little	I miss it very little	I don’t miss it	I miss it moderately	I don’t miss it
506	Female	48	Married	1_4	University education	worker	Medium	No	1	1	1	1	2	100	1_2	3_4	1_2	None	3_4h	1_2h	8.00_10.00 p.m	10.00 p.m_12.00 a.m	Before 6.00 a.m	Before 6.00 a.m	None	None	None	None	Less than 30 min	30 min-1h	1h-3h	3h-6h	No	No	None	None	Less than 30 min	30 min-1h	30 min-1h	1h-2h	Less than 1h	1h-2h	Not satisfied	Very satisfied	I miss it very little	I miss it very much	I don’t miss it	I don’t miss it	I don’t miss it
507	Female	43	Married	1_4	Secondary education	No occupation	Medium	No	2	1	2	2	2	80	3_4	3_4	None	None	3_4h	>=5	8.00_10.00 p.m	10.00 p.m_12.00 a.m	6.00 _08.00 a.m	Before 6.00 a.m	Less than 30 min	None	30 min-1h	None	30 min-1h	30 min-1h	Less than 1h	1h-3h	No	No	None	None	Less than 30 min	30 min-1h	> 3h	2h-3h	2h-4h	4h-6h	Very satisfied	Somewhat satisfied	I don’t miss it	I miss it extremely	I don’t miss it	I miss it extremely	I miss it very much
508	Female	41	Married	1_4	Secondary education	No occupation	Medium	Yes	1	1	1	1	1	100	1_2	3_4	None	1_2	3_4h	3_4h	10.00 p.m_12.00 a.m	12.00_2.00 a.m	6.00 _08.00 a.m	10.00 a.m_12.00 p.m	None	None	None	None	Less than 30 min	Less than 30 min	Less than 1h	1h-3h	No	No	None	None	None	Less than 30 min	Less than 30 min	1h-2h	Less than 1h	1h-2h	Moderately satisfied	Somewhat satisfied	I don’t miss it	I miss it very little	I don’t miss it	I miss it moderately	I don’t miss it
509	Male	56	Married	1_4	Secondary education	worker	Medium	No	1	1	1	3	3	60	3_4	3_4	None	None	3_4h	3_4h	10.00 p.m_12.00 a.m	10.00 p.m_12.00 a.m	08.00_10.00 a.m	08.00_10.00 a.m	30 min-1h	30 min-1h	None	None	1h30min-2h	1h30min-2h	None	None	No	No	None	None	2h-3h	2h-3h	30 min-1h	30 min-1h	2h-4h	2h-4h	Very satisfied	Very satisfied	I don’t miss it	I miss it extremely	I don’t miss it	I miss it extremely	I don’t miss it
510	Female	24	Single	0	University education	worker	Medium	No	1	1	1	3	4	60	3_4	1_2	1_2	None	>=5	>=5	12.00_2.00 a.m	After 2.00 a.m	6.00 _08.00 a.m	10.00 a.m_12.00 p.m	1h-2h	None	1h-1h30min	None	1h30min-2h	30 min-1h	1h-3h	None	No	Yes	None	4h-6h	Less than 30 min	> 3h	30 min-1h	> 3h	2h-4h	4h-6h	Moderately satisfied	Not satisfied	Not concerned	I miss it extremely	I miss it very little	I miss it extremely	I don’t miss it
511	Female	52	Married	>4	Secondary education	No occupation	Medium	No	2	1	2	3	3	60	3_4	3_4	None	None	>=5	>=5	10.00 p.m_12.00 a.m	10.00 p.m_12.00 a.m	08.00_10.00 a.m	08.00_10.00 a.m	30 min-1h	None	None	None	1h30min-2h	1h30min-2h	3h-6h	3h-6h	No	No	None	None	1h-2h	2h-3h	Less than 30 min	30 min-1h	4h-6h	4h-6h	Very satisfied	Very satisfied	I don’t miss it	Not concerned	Not concerned	I miss it extremely	Not concerned
512	Female	31	Married	0	University education	worker	Medium	No	1	1	1	2	2	75	1_2	3_4	None	1_2	>=5	3_4h	10.00 p.m_12.00 a.m	10.00 p.m_12.00 a.m	08.00_10.00 a.m	08.00_10.00 a.m	None	None	30 min-1h	30 min-1h	Less than 30 min	Less than 30 min	1h-3h	1h-3h	No	No	None	None	None	Less than 30 min	30 min-1h	30 min-1h	1h-2h	1h-2h	Very satisfied	Very satisfied	I miss it very little	I miss it moderately	I don’t miss it	I miss it very little	I don’t miss it
513	Female	24	Single	0	University education	worker	Medium	No	1	1	1	1	2	95	3_4	3_4	3_4	1_2	3_4h	>=5	10.00 p.m_12.00 a.m	12.00_2.00 a.m	6.00 _08.00 a.m	08.00_10.00 a.m	None	None	30 min-1h	None	1h-1h30min	1h-1h30min	None	1h-3h	No	Yes	6h-8h	6h-8h	Less than 30 min	30 min-1h	Less than 30 min	2h-3h	Less than 1h	1h-2h	Very satisfied	Moderately satisfied	I don’t miss it	I miss it moderately	I don’t miss it	I miss it moderately	I miss it very little
514	Female	40	Single	0	University education	worker	Medium	Yes	1	1	1	2	2	50	3_4	3_4	1_2	1_2	3_4h	3_4h	10.00 p.m_12.00 a.m	10.00 p.m_12.00 a.m	08.00_10.00 a.m	08.00_10.00 a.m	None	Less than 30 min	None	None	30 min-1h	Less than 30 min	Less than 1h	1h-3h	No	No	None	None	Less than 30 min	30 min-1h	30 min-1h	2h-3h	1h-2h	2h-4h	Moderately satisfied	Not satisfied	I miss it moderately	I miss it very little	I miss it very little	I miss it extremely	I don’t miss it
515	Male	23	Single	0	University education	Student	Low	No	1	1	1	1	1	100	3_4	3_4	1_2	1_2	3_4h	3_4h	After 2.00 a.m	After 2.00 a.m	10.00 a.m_12.00 p.m	10.00 a.m_12.00 p.m	None	None	Less than 30 min	Less than 30 min	30 min-1h	30 min-1h	1h-3h	1h-3h	No	No	None	None	Less than 30 min	Less than 30 min	30 min-1h	30 min-1h	Less than 1h	Less than 1h	Extremely satisfied	Extremely satisfied	I don’t miss it	I miss it extremely	I miss it moderately	I don’t miss it	I don’t miss it
516	Female	90	Widowed	>4	Illeterate	No occupation	Medium	Yes	4	5	5	2	4	30	3_4	3_4	None	None	1_2h	1_2h	8.00_10.00 p.m	8.00_10.00 p.m	6.00 _08.00 a.m	6.00 _08.00 a.m	30 min-1h	30 min-1h	None	None	Less than 30 min	Less than 30 min	None	None	No	No	None	None	> 3h	> 3h	Less than 30 min	Less than 30 min	Less than 1h	Less than 1h	Somewhat satisfied	Somewhat satisfied	I don’t miss it	I don’t miss it	I don’t miss it	I miss it very little	I don’t miss it
517	Male	20	Single	0	University education	Student	Medium	No	1	1	1	2	1	85	3_4	>=5	1_2	3_4	>=5	3_4h	10.00 p.m_12.00 a.m	12.00_2.00 a.m	08.00_10.00 a.m	10.00 a.m_12.00 p.m	None	None	None	None	30 min-1h	30 min-1h	Less than 1h	1h-3h	No	Yes	4h-6h	Less than 2h	Less than 30 min	1h-2h	Less than 30 min	Less than 30 min	1h-2h	2h-4h	Moderately satisfied	Somewhat satisfied	I don’t miss it	I miss it very little	I don’t miss it	I miss it very little	I don’t miss it
518	Male	35	Married	0	Secondary education	worker	Medium	No	1	1	1	1	1	90	3_4	3_4	None	None	>=5	>=5	12.00_2.00 a.m	12.00_2.00 a.m	6.00 _08.00 a.m	6.00 _08.00 a.m	None	None	30 min-1h	None	1h-1h30min	1h-1h30min	None	None	No	No	None	None	1h-2h	1h-2h	30 min-1h	1h-2h	4h-6h	4h-6h	Moderately satisfied	Moderately satisfied	I don’t miss it	I don’t miss it	I miss it very much	I miss it very much	I don’t miss it
519	Female	31	Married	0	University education	No occupation	Medium	No	1	1	1	1	1	90	3_4	3_4	None	None	3_4h	3_4h	10.00 p.m_12.00 a.m	10.00 p.m_12.00 a.m	10.00 a.m_12.00 p.m	10.00 a.m_12.00 p.m	1h-2h	1h-2h	None	None	1h30min-2h	1h30min-2h	3h-6h	3h-6h	No	No	None	None	1h-2h	2h-3h	2h-3h	2h-3h	4h-6h	4h-6h	Moderately satisfied	Moderately satisfied	I don’t miss it	I don’t miss it	I don’t miss it	I miss it extremely	I don’t miss it
520	Female	24	Married	1_4	Secondary education	No occupation	Medium	No	1	1	1	1	2	90	3_4	3_4	1_2	1_2	>=5	>=5	12.00_2.00 a.m	12.00_2.00 a.m	10.00 a.m_12.00 p.m	10.00 a.m_12.00 p.m	1h-2h	1h-2h	None	None	1h30min-2h	1h30min-2h	3h-6h	3h-6h	No	No	None	None	30 min-1h	1h-2h	2h-3h	> 3h	4h-6h	4h-6h	Very satisfied	Very satisfied	I don’t miss it	I don’t miss it	I don’t miss it	I miss it very much	I don’t miss it
521	Male	34	Married	1_4	University education	worker	Medium	No	1	1	1	1	1	80	3_4	3_4	None	None	3_4h	>=5	10.00 p.m_12.00 a.m	12.00_2.00 a.m	6.00 _08.00 a.m	08.00_10.00 a.m	30 min-1h	30 min-1h	30 min-1h	30 min-1h	1h-1h30min	1h-1h30min	None	None	Yes	Yes	None	6h-8h	1h-2h	2h-3h	1h-2h	2h-3h	4h-6h	4h-6h	Moderately satisfied	Moderately satisfied	I don’t miss it	I miss it very much	I miss it moderately	I miss it very much	I miss it moderately
522	Male	20	Single	>4	University education	Student	Low	No	1	1	2	3	2	100	1_2	3_4	1_2	3_4	3_4h	1_2h	10.00 p.m_12.00 a.m	8.00_10.00 p.m	Before 6.00 a.m	6.00 _08.00 a.m	None	1h-2h	30 min-1h	None	Less than 30 min	30 min-1h	None	Less than 1h	No	No	None	None	Less than 30 min	30 min-1h	Less than 30 min	1h-2h	Less than 1h	2h-4h	Extremely satisfied	Not satisfied	Not concerned	I miss it extremely	Not concerned	Not concerned	I miss it extremely
523	Female	26	Married	1_4	University education	worker	Medium	No	1	1	1	1	3	80	3_4	3_4	1_2	1_2	3_4h	>=5	10.00 p.m_12.00 a.m	12.00_2.00 a.m	6.00 _08.00 a.m	08.00_10.00 a.m	None	None	None	None	1h30min-2h	1h30min-2h	3h-6h	3h-6h	No	Yes	None	6h-8h	30 min-1h	1h-2h	2h-3h	2h-3h	2h-4h	4h-6h	Extremely satisfied	Extremely satisfied	I miss it moderately	Not concerned	Not concerned	I miss it extremely	I miss it extremely
524	Female	26	Single	0	University education	Student	Medium	Yes	1	1	2	1	1	79	3_4	3_4	None	None	3_4h	3_4h	10.00 p.m_12.00 a.m	After 2.00 a.m	08.00_10.00 a.m	10.00 a.m_12.00 p.m	None	None	None	None	30 min-1h	30 min-1h	None	Less than 1h	No	Yes	None	Less than 2h	Less than 30 min	None	1h-2h	> 3h	2h-4h	4h-6h	Moderately satisfied	Moderately satisfied	I miss it very little	I don’t miss it	I miss it very little	I miss it very little	I miss it very little
525	Female	18	Single	0	Secondary education	worker	Low	Yes	1	1	1	1	1	100	3_4	3_4	3_4	None	3_4h	3_4h	10.00 p.m_12.00 a.m	10.00 p.m_12.00 a.m	10.00 a.m_12.00 p.m	10.00 a.m_12.00 p.m	30 min-1h	30 min-1h	Less than 30 min	Less than 30 min	1h-1h30min	1h-1h30min	1h-3h	1h-3h	No	No	Less than 2h	Less than 2h	Less than 30 min	Less than 30 min	30 min-1h	30 min-1h	1h-2h	Less than 1h	Extremely satisfied	Not satisfied	I miss it very much	I miss it very much	I don’t miss it	I miss it very much	I don’t miss it
526	Female	32	Married	>4	University education	No occupation	High	No	1	1	1	1	1	100	3_4	3_4	1_2	3_4	3_4h	3_4h	10.00 p.m_12.00 a.m	12.00_2.00 a.m	6.00 _08.00 a.m	08.00_10.00 a.m	30 min-1h	1h-2h	None	None	Less than 30 min	30 min-1h	1h-3h	3h-6h	No	No	None	None	Less than 30 min	30 min-1h	30 min-1h	1h-2h	1h-2h	2h-4h	Moderately satisfied	Very satisfied	I miss it very little	I don’t miss it	I don’t miss it	I don’t miss it	I don’t miss it
527	Male	28	Married	1_4	Secondary education	worker	Medium	No	1	1	1	1	5	100	1_2	1_2	None	None	>=5	>=5	10.00 p.m_12.00 a.m	10.00 p.m_12.00 a.m	6.00 _08.00 a.m	6.00 _08.00 a.m	None	None	Less than 30 min	Less than 30 min	1h30min-2h	1h30min-2h	3h-6h	3h-6h	No	No	> 8h	> 8h	> 3h	> 3h	> 3h	> 3h	Less than 1h	Less than 1h	Extremely satisfied	Extremely satisfied	I don’t miss it	I don’t miss it	I miss it moderately	I miss it moderately	I don’t miss it
528	Male	45	Married	1_4	Secondary education	worker	Medium	No	1	2	3	3	4	30	1_2	3_4	None	None	3_4h	>=5	10.00 p.m_12.00 a.m	After 2.00 a.m	6.00 _08.00 a.m	10.00 a.m_12.00 p.m	None	Less than 30 min	Less than 30 min	None	Less than 30 min	Less than 30 min	None	None	No	No	None	None	Less than 30 min	1h-2h	30 min-1h	1h-2h	1h-2h	2h-4h	Moderately satisfied	Not satisfied	Not concerned	I miss it extremely	I miss it very much	I miss it very much	I don’t miss it
529	Male	32	Single	0	Secondary education	worker	Medium	No	2	1	2	1	4	50	3_4	3_4	1_2	3_4	3_4h	3_4h	12.00_2.00 a.m	After 2.00 a.m	6.00 _08.00 a.m	10.00 a.m_12.00 p.m	Less than 30 min	30 min-1h	Less than 30 min	None	30 min-1h	30 min-1h	Less than 1h	None	No	No	None	None	30 min-1h	2h-3h	30 min-1h	2h-3h	1h-2h	2h-4h	Moderately satisfied	Somewhat satisfied	I don’t miss it	I miss it extremely	I miss it very much	I miss it very much	I miss it very much
530	Female	25	Married	1_4	University education	worker	Medium	Yes	1	1	1	1	2	80	3_4	3_4	None	1_2	3_4h	3_4h	10.00 p.m_12.00 a.m	12.00_2.00 a.m	6.00 _08.00 a.m	08.00_10.00 a.m	None	Less than 30 min	Less than 30 min	None	30 min-1h	1h-1h30min	1h-3h	3h-6h	No	Yes	None	2h-4h	None	30 min-1h	30 min-1h	1h-2h	1h-2h	2h-4h	Very satisfied	Somewhat satisfied	I don’t miss it	Not concerned	Not concerned	I miss it extremely	I miss it extremely
531	Male	47	Separated	0	University education	worker	Medium	No	1	1	1	1	1	90	3_4	1_2	1_2	None	>=5	>=5	10.00 p.m_12.00 a.m	After 2.00 a.m	6.00 _08.00 a.m	10.00 a.m_12.00 p.m	30 min-1h	None	1h-1h30min	Less than 30 min	30 min-1h	1h-1h30min	Less than 1h	1h-3h	No	No	None	None	30 min-1h	2h-3h	30 min-1h	30 min-1h	1h-2h	2h-4h	Very satisfied	Moderately satisfied	I miss it very little	I miss it very little	I miss it moderately	I miss it moderately	I miss it very much
532	Male	46	Married	>4	University education	worker	Medium	No	1	1	1	1	1	100	3_4	1_2	None	None	3_4h	>=5	10.00 p.m_12.00 a.m	12.00_2.00 a.m	08.00_10.00 a.m	08.00_10.00 a.m	30 min-1h	None	30 min-1h	None	1h30min-2h	30 min-1h	1h-3h	3h-6h	No	Yes	None	Less than 2h	2h-3h	> 3h	30 min-1h	1h-2h	1h-2h	2h-4h	Very satisfied	Very satisfied	I miss it very little	I miss it very much	I don’t miss it	I don’t miss it	I miss it very much
533	Female	32	Single	0	University education	No occupation	Medium	No	2	1	2	1	2	100	3_4	1_2	1_2	1_2	1_2h	1_2h	After 2.00 a.m	After 2.00 a.m	08.00_10.00 a.m	10.00 a.m_12.00 p.m	30 min-1h	1h-2h	None	None	30 min-1h	30 min-1h	Less than 1h	Less than 1h	No	No	None	None	Less than 30 min	30 min-1h	Less than 30 min	30 min-1h	1h-2h	2h-4h	Somewhat satisfied	Moderately satisfied	I miss it very little	I don’t miss it	I don’t miss it	I don’t miss it	I don’t miss it
534	Female	56	Widowed	>4	Secondary education	No occupation	Medium	Yes	3	1	2	3	1	50	3_4	>=5	1_2	None	3_4h	3_4h	10.00 p.m_12.00 a.m	10.00 p.m_12.00 a.m	Before 6.00 a.m	Before 6.00 a.m	Less than 30 min	None	Less than 30 min	None	30 min-1h	Less than 30 min	1h-3h	1h-3h	No	No	None	None	30 min-1h	Less than 30 min	30 min-1h	30 min-1h	1h-2h	Less than 1h	Very satisfied	Moderately satisfied	I don’t miss it	I miss it very much	I don’t miss it	I miss it moderately	I don’t miss it
535	Male	47	Separated	0	University education	worker	Medium	No	1	1	1	1	1	90	3_4	1_2	1_2	None	>=5	>=5	10.00 p.m_12.00 a.m	After 2.00 a.m	6.00 _08.00 a.m	10.00 a.m_12.00 p.m	30 min-1h	None	1h-1h30min	Less than 30 min	30 min-1h	1h-1h30min	Less than 1h	1h-3h	No	No	None	None	30 min-1h	2h-3h	30 min-1h	30 min-1h	1h-2h	2h-4h	Very satisfied	Moderately satisfied	I miss it very little	I miss it very little	I miss it moderately	I miss it moderately	I miss it very much
536	Female	26	Single	0	University education	Student	Medium	No	1	2	2	1	2	90	3_4	3_4	1_2	None	3_4h	>=5	12.00_2.00 a.m	12.00_2.00 a.m	08.00_10.00 a.m	10.00 a.m_12.00 p.m	None	Less than 30 min	Less than 30 min	Less than 30 min	1h-1h30min	30 min-1h	Less than 1h	Less than 1h	No	Yes	2h-4h	Less than 2h	Less than 30 min	30 min-1h	30 min-1h	1h-2h	1h-2h	1h-2h	Moderately satisfied	Moderately satisfied	I miss it moderately	I miss it moderately	I miss it moderately	I miss it moderately	I miss it moderately
537	Male	47	Separated	0	University education	worker	Medium	No	1	1	1	1	1	90	3_4	1_2	1_2	None	>=5	>=5	10.00 p.m_12.00 a.m	After 2.00 a.m	6.00 _08.00 a.m	10.00 a.m_12.00 p.m	30 min-1h	None	1h-1h30min	Less than 30 min	30 min-1h	1h-1h30min	Less than 1h	1h-3h	No	No	None	None	30 min-1h	2h-3h	30 min-1h	30 min-1h	1h-2h	2h-4h	Very satisfied	Moderately satisfied	I miss it very little	I miss it very little	I miss it moderately	I miss it moderately	I miss it very much
[truncated: 4 more columns]
