# Supplementary material for: Health-related quality of life and behavior-related lifestyle changes due to the COVID-19 home confinement: Dataset from a Moroccan sample
Source: Data Brief. 2020 Aug 27;32:106239. doi: 10.1016/j.dib.2020.106239 (PMC7449885; doi:10.1016/j.dib.2020.106239)
Supplement: Supplementary file 6 [file mmc6.xml]

<?xml version="1.0" encoding="utf-8" standalone="no"?>
<data>
  <datasets>
    <author>ab.marfak@gmail.com</author>
    <type>0</type>
    <dataset>
      <value>6</value>
      <reason>Other (please explain)</reason>
      <comments>Data in this article were provided in two Excel files in supplementary material (Data-Before-Confinement.xlsx and Data-During-Confinement.xlsx)</comments>
    </dataset>
  </datasets>
</data>
